# Supplementary material for: In vivo measurement of an Apelin gradient with a genetically encoded APLNR conformation biosensor
Source: Nat Commun. 2025 Jul 21;16:6682. doi: 10.1038/s41467-025-61781-3 (PMC12280157; doi:10.1038/s41467-025-61781-3)
Supplement: Supplementary file 4 — Source Data [file 41467_2025_61781_MOESM4_ESM.xlsx]

## Sheet: Fig. 1
	Fig. 1d - APLNR-FRET biosensor validation
		delta FRET (%)
		F233		R234		K235		E236
		vehicle	10 µM Apelin	vehicle	10 µM Apelin	vehicle	10 µM Apelin	vehicle	10 µM Apelin
		0	-12.5022	0	-9.12952	0	-6.6417	0	-7.55347
		0	-12.2462	0	-9.04712	0	-5.85266	0	-8.1166
		0	-8.70162	0	-6.82267	0	-5.13432	0	-4.66157
		p-value	<0,0001	p-value	<0,0001	p-value	<0,0001	p-value	<0,0001
		StD	2.12423	StD	1.30872	StD	0.753966	StD	1.85371
	Fig. 1e - APLNR-BRET biosensor validation
		delta BRET (%)
		F233		R234		K235		E236
		vehicle	10 µM Apelin	vehicle	10 µM Apelin	vehicle	10 µM Apelin	vehicle	10 µM Apelin
		0	-2.14923	0	0.433756	0	-0.319693	0	0.585907
		0	-0.25392	0	0.667446	0	0.033072	0	-0.21633
		0	1.96994	0	0.240729	0	-1.57514	0	0.007241
		p-value	0.9991	p-value	0.9404	p-value	0.8312	p-value	0.9995
		SEM	1.19036	SEM	0.123369	SEM	0.48802	SEM	0.239029
	Fig. 1f - APLNR-cpGFP biosensor validation
		delta fluorescence (%)
		F233		R234		K235		E236
		vehicle	10 µM Apelin	vehicle	10 µM Apelin	vehicle	10 µM Apelin	vehicle	10 µM Apelin
		0	16.7016	0	8.67581	0	13.3754	0	8.687
		0	22.6327	0	9.13342	0	17.5248	0	18.4336
		0	17.5681	0	2.59428	0	12.2331	0	12.801
		p-value	<0,0001	p-value	0.0236	p-value	<0,0001	p-value	<0,0001
		SEM	1.84959	SEM	2.10759	SEM	1.6077	SEM	2.82495

## Sheet: Fig. 2
	Fig. 2a - APLNR(F233)-cpGFP time course					Fig. 2b - APLNR(K235)-cpGFP time course					Fig. 2c - APLNR(F233)-cpGFP concentration response curves Apelin and Apela								Fig. 2d - APLNR(K235)-cpGFP concentration response curves Apelin and Apela
												delta fluorescence (%)								delta fluorescence (%)
	time (s)	delta fluorescence (%)				time (s)	delta fluorescence (%)				log[compound (M)]	Apelin			Apela				log[compound (M)]	Apelin			Apela
	0	-0.06824	0.080967	0.564607		0	1.65676	0.603527	0.545868		-4	142.914	159.035	152.75	82.298	79.8766	83.3523		-4	55.5387	74.6048	43.5021	41.8881	34.3267	37.0829
	8	-0.62466	-0.18199	0.526889		8	1.75109	0.603527	0.255926		-5	168.886	184.269	161.173	75.5925	72.933	80.0595		-5	72.3511	86.7855	68.3405	35.7954	36.0789	35.4074
	16	-0.61617	0.01724	0.091472		16	1.45833	1.00816	0.634953		-6	171.223	150.03	147.512	73.9396	73.6263	76.742		-6	57.6869	81.3828	66.0293	31.2136	36.0069	30.7115
	24	-0.91774	-0.60091	0.029907		24	1.66165	0.758927	0.775896		-7	64.6693	47.3721	66.4353	71.105	49.0102	51.4548		-7	17.6385	36.3762	16.246	23.8908	27.1617	25.784
	32	-0.95172	-0.80149	-0.00781		32	1.75354	0.922929	0.556974		-8	29.6708	14.1879	25.7838	45.1502	47.9743	32.5748		-8	1.71397	10.1332	3.38406	18.7038	21.6656	20.0212
	40					40					-9	18.5409	34.3124	46.7331	2.47053	10.1055	-4.91566		-9	0.74706	13.5712	2.82805	3.67331	6.88729	5.33014
	48	55.9092	60.411	65.5863		48	13.9131	11.211	15.5284		-10	9.57235	8.46291	14.168	-21.0841	-17.3505	-26.1925		-10	18.0308	22.9031	8.89561	-1.8588	0.641216	-1.31707
	56	68.6516	73.5844	80.6478		56	16.8393	14.6576	19.5629		vehicle	0	0	0	0	1.78e-15	0		vehicle	-5.92119e-16	0	0	0	0	4.44e-16
	64	75.6642	81.4802	89.3434		64	18.3317	15.9644	22.0164
	72	80.6975	86.3071	94.0032		72	19.5013	17.8656	23.8057
	80	84.9874	89.3898	98.6033		80	20.8014	19.2953	25.6974
	88	87.3533	92.1733	100.878		88	21.7068	20.2513	26.7933
	96	90.1014	94.3769	102.251		96	23.5854	21.5925	28.1324		Fig. 2e - APLNR(F233)-cpGFP concentration response curve ML-221								Fig. 2f - APLNR(K235)-cpGFP concentration response curve ML-221
	104	91.3501	95.5982	103.326		104	24.6044	22.61	29.6792
	112	92.4927	96.2868	104.714		112	25.1587	23.9426	30.8612		log[compound (M)]	ML-221							log[compound (M)]	ML-221
	120	92.8665	96.2841	104.622		120	26.122	24.2425	31.7735		-4	12.3245	20.9647	36.4642					-4	3.84305	4.3965	11.9529
	128	93.4272	97.4728	104.803		128	26.7926	24.7453	32.6675		-5	56.0806	64.8755	70.5737					-5	36.3423	47.2246	49.1267
	136	93.0916	96.653	105.278		136	27.2985	25.7542	32.928		-6	91.358	112.835	100.91					-6	36.0591	60.1019	44.4716
	144	92.8962	96.2982	105.137		144	28.2278	25.779	33.7318		-7	100.097	109.434	109.1					-7	32.9209	52.0148	51.164
	152	93.2615	96.1492	103.768		152	28.7142	26.202	33.8148		-8	100.853	105.662	101.793					-8	37.5184	57.2822	58.7967
	160	92.7518	95.3104	103.534		160	28.6584	26.3574	34.9632		-9	100.55	114.82	101.425					-9	44.2175	58.7439	56.496
	168	92.5479	94.3471	102.236		168	29.3701	26.1933	35.461		vehicle	87.7334	100.44	102.678					vehicle	30.188	54.7886	50.0236
	176	93.1214	93.6927	102.359		176	29.4497	26.3508	35.1558
	184	92.824	92.9149	102.541		184	29.5924	27.3759	36.216
	192	92.4842	91.9976	102.537		192	29.4617	27.8474	36.5504
	200	93.202	90.9541	101.75		200	29.9072	28.1237	36.7956
	208	94.0006	91.1319	101.631		208	30.4976	28.2575	36.9821
	216	95.2408	91.3405	101.048		216	30.132	29.0721	37.726
	224	95.6231	89.7849	101.187		224	30.5387	29.4207	38.0828
	232	96.4981	90.7579	100.374		232	30.3645	29.9461	38.4749
	240	98.1801	91.2865	101.233		240	30.7442	31.1536	38.6716
	248	98.9616	91.3895	101.326		248	31.7682	31.7395	39.6275

## Sheet: Fig. 3
	Fig. 3a - Gi1 dissociation assay
		delta BRET (%)
	log[Apelin (M)]	500 ng/ml APLNR WT			100 ng/ml APLNR WT			500 ng/ml APLNR-cpGFP (F233)			500 ng/ml APLNR-cpGFP (K235)			pcDNA
	-5	-7.85724	-8.91419	-7.27521	-3.59221	-3.93703	-2.59133	-0.730073	1.5758	0.813916	-2.09148	-2.06519	-2.21465	0.0939445	0.122268	2.73125
	-6	-10.5877	-6.71598	-7.9601	-6.21112	-6.57503	-4.57267	-2.18607	-1.14494	0.0430897	-1.64473	-3.0478	-3.60031	0.867143	-0.218067	2.25122
	-7	-3.62481	-5.44668	-5.95989	-2.26514	-7.79085	-2.74181	-1.77752	-2.39759	0.794362	-0.360692	-1.17964	-0.210613	0.435691	-0.858821	-0.153194
	-8	-1.44178	-2.98994	-2.62766	-0.22637	0.0442718	-2.39517	0.0323044	-0.664077	2.00607	1.0268	0.543703	-3.47523	-0.0207335	0.677355	1.70332
	-9	-1.99299	-0.0465689	-0.232497	0.39621	0.363381	-2.1511	-0.31624	0.98345	-0.002033	-2.76533	-0.958737	-0.29668	0.195308	-0.968292	2.70733
	-10	-3.80741	-0.577565	0.0910092	1.90252	2.97532	-0.182059	0.101738	0.422346	0.544368	0.575703	-0.300616	0.789113	0.0100924	0.065575	3.43054
	-11	-0.368775	-0.4079	0.387452	-0.151715	2.17512	0.299942	0.219506	-0.782601	1.31493	0.359892	-0.90485	-1.65369	-0.694171	0.445016	1.41639
	vehicle	-4.441e-16	4.4409e-16	0	4.4409e-16	0	-4.441e-16	0	-4.441e-16	0	4.4409e-16	0	0	0	4.4409e-16	-8.882e-16
	Fig. 3b - Arrestin3 recruitment assay
		delta BRET (%)
	log[Apelin (M)]	APLNR WT			APLNR-cpGFP (F233)			APLNR-cpGFP (K235)
	X	Mean	StD	N	Mean	StD	N	Mean	StD	N
	vehicle	0	0	4	0	0	4	0	0	4
	-10	-0.20932	1.41098	4	0.258688	0.993291	4	-0.0117661	0.756343	4
	-9	0.538873	1.4068	4	0.770907	0.962073	4	0.714317	0.783011	4
	-8.52288	1.46481	1.37845	4	1.18417	0.56905	4	1.05069	1.01833	4
	-8	3.44511	1.95849	4	2.0629	0.769918	4	2.06434	0.728286	4
	-7.52288	7.48641	4.42125	4	3.03517	0.597196	4	2.88922	0.720495	4
	-7	14.5441	9.79065	4	4.06505	1.55409	4	4.60397	1.73262	4
	-6	20.7644	14.1912	4	5.64977	1.84068	4	6.89341	2.20927	4

## Sheet: Fig. 4
	Fig. 4 c - Apelin overexpression at 6 hpf				Fig. 4 d - Apela overexpression at 6 hpf
		delta fluorescence (%)				delta fluorescence (%)
		wildtype sibling	Tg(hsp70l:apln)+			wildtype sibling	Tg(hsp70l:apela)+
		-38.521	-21.2126			-30.3652	-46.097
		-0.957267	-26.3654			-31.3556	45.6947
		19.947	-0.844976			13.7712	-13.7863
		-24.6022	12.4467			44.487	63.8039
		2.86548	72.7111			-6.47613	14.3503
		-15.1799	13.8058			33.4158	13.7351
		3.55686	32.8446			3.63649	0.689797
		41.3648	1.08363			3.59869	35.149
		-4.15098	54.7485			28.288	32.4922
		-25.5408	59.8614			-10.1925	6.60444
		21.2155	-15.8439			-10.8387	83.8551
		20.0025	33.8729			-37.969	10.4183
			40.5448				6.62384
			92.8043				-29.6018
			40.1404				22.6557
							50.8851
		p-value: 0,0378	SEM: ±11,88%				48.9172
							150.062
						p-value: 0,0642	SEM: ±14,31%

## Sheet: Fig. 5
	Fig. 5 c - APLNR(F233)-cpGFP in ISVs at 28 hpf						Fig. 5 d - APLNR(K235)-cpGFP in ISVs at 28 hpf
		delta fluorescence (%)						delta fluorescence (%)
		DA/PCV	ISVs					DA/PCV	ISVs
		0	31.9335					0	67.5063
		0	45.2674					0	54.9738
		0	69.473					0	16.1238
		0	0.465018					0	43.8419
		0	55.1056					0	57.3947
		0	59.262					0	61.0499
		0	22.646					0	25.9758
		0	23.6791					0	51.5157
		0	41.6803					0	96.1268
		0	77.1543					0	48.9541
		0	71.738					0	75.8231
		0	123.321					0	15.9045
		0	23.8561					0	46.7928
		0	31.4189					0	62.8984
		0	30.4013					0	50.686
								0	30.593
		p-value: <0,0001	SEM: ±7,771%
								p-value: <0,0001	SEM: ±5,316%
	Fig. 5 f - APLNR(K235)-cpGFP in apln, apela CRISPANTs in ISVs at 28 hpf						Fig. 5 h - APLNR(K235)-cpGFP in Tg(hsp70l:apln) in ISVs at 28 hpf
		delta fluorescence (%)						delta fluorescence (%)
		control	apln, apela CRISPANTs					wildtype sibling	Tg(hsp70l:apln)+
		-22.3878	-64.2912					-2.95163	100.372
		14.0965	-63.6196					4.85885	58.2439
		-12.275	-32.5411					0.545926	205.342
		-1.80851	-30.0684					-22.451	334.236
		-17.1632	-48.8819					-40.2976	375.344
		-25.1643	-22.0524					-19.642	158.04
		20.8254	-32.5935					-24.1781	267.773
		-69.9725	-5.17188					25.9914	416.675
		60.0444	-21.6824					26.5428	302.295
		19.2224						46.0817	395.026
		2.97275						5.49971	209.588
		4.71713							424.338
		26.8927							418.138
									344.941
		p-value: 0,0070	SEM: ±11,87%						348.218
									157.027
									128.782
								p-value: <0,0001	SEM: ±37,49%

## Sheet: Fig. 6
	Fig. 6c - Dextran-AF647 injection 6 hpf
		delta fluorescence (%)
		1	2	3	4	5	distance to Dextran+ cell [cell]
		0	8.63222	7.79472	12.2833	10.3611
		0	6.89034	7.57382	7.49269	4.60281
		0	9.0236	5.82181	0.624817	5.09645
		0	3.6	5.1372	-0.37294	-4.83386
		0	-7.00891	-8.92157	-8.41318	-11.2387
		0	-7.88945	-5.75745	-2.67304	1.98473
		0	5.05	0.99	-0.58	-3.33
	p-value	-	0.8485	0.9524	0.9891	0.9999
	Fig. 6e - Dextran-AF647 + apln mRNA injection 6 hpf
		delta fluorescence (%)
		1	2	3	4	5	distance to apln expressing cell [cell]
		0	2.02883	-4.03556	-23.3241	-35.775
		0	-13.2994	6.42003	-10.9967	-19.6697
		0	18.1678	-18.2218	-16.0811	-22.955
		0	-2.60898	3.01386
		0	-1.21771	-4.48202
		0	2.12678	6.96374
		0	-7.73124
		0	2.58382
	p-value	-	>0,9999	0.9826	0.0103	0.0001

## Sheet: Fig. 7
	Fig. 7c - ratiometric biosensor Apelin stimulated															Fig. 7d - ratiometric biosensor FRET
	log[Apelin (M)]	APLNR(F233)-cpGFP-mScarlet-I3			APLNR(F233)-cpGFP-p2A-mScarlet-I3			APLNR(K235)-cpGFP-mScarlet-I3			APLNR(K235)-cpGFP-p2A-mScarlet-I3						ratio 600-20/520-20
	-5	45.7138	113.485	98.8358	52.6098	89.2937	131.326	124.05	118.045	48.8957	97.2624	90.418	72.7085			APLNR(F233)-cpGFP-mScarlet-I3	0.819333	0.668525	0.733163
	-6	73.1141	81.6585	86.6616	63.1802	87.7425	129.853	137.623	114.284	39.7447	107.806	105.193	61.4922			APLNR(F233)-cpGFP-p2A-mScarlet-I3	0.682413	0.694693	0.755187
	-7	49.9374	94.3229	53.3935	51.961	65.1771	124.641	89.9915	71.8387	14.1883	67.7149	69.1118	39.1898			APLNR(K235)-cpGFP-mScarlet-I3	0.78764	1.06015	0.789831
	-8	-2.96659	47.7525	12.369	-7.48114	5.75964	23.9823	21.3653	14.7434	-6.20641	17.0389	23.994	6.50498			APLNR(K235)-cpGFP-p2A-mScarlet-I3	0.835463	0.761401	0.765424
	-9	-5.21389	39.2307	-6.44113	3.29924	11.0549	2.54779	-3.37933	9.49216	-11.8987	-1.18438	0.97622	-4.43242
	-10	-19.4568	11.0209	-3.50995	0.515011	4.59332	13.0237	-15.178	-10.9585	-9.43559	-2.69539	-2.60947	-5.64078
	-11	-12.0833	18.0368	-5.23488	1.82213	15.4985	37.5416	22.5264	4.68244	-6.08874	-4.6001	-2.05603	5.88861
	vehicle	0	0	0	0	0	0	0	0	0	0	8.8818e-16	-8.882e-16
	Fig. 7g - APLNR(K235)-cpGFP-mScarlet-I3 in ISVs at 28 hpf						Fig. 7h - APLNR(K235)-cpGFP-p2A-mScarlet-I3 in ISVs at 28 hpf
		delta fluorescence (%)						delta fluorescence (%)
		DA/PCV	ISVs					DA/PCV	ISVs
		0	22.9743					0	132.602
		0	23.3211					0	26.632
		0	27.3681					0	40.6704
		0	12.4943					0	64.3057
		0	-9.54204					0	-0.09756
		0	-15.6377					0	105.841
		0	24.5415					0	132.148
		0	19.9964					0	102.951
		0	84.1413					0	41.5856
		0	19.7857					0	4.90177
		0	23.7424					0	78.2031
		0	72.7087					0	72.9239
		0	23.5079					0	169.097
		0	23.6544					0	66.7319
		0	32.8026					0	56.3817
		0	-18.7085					0	88.9247
		0	72.7678					0	72.588
		0	103.844					0	78.3194
		0	110.812					0	-20.6476
		0	-24.5949					0	102.348
		0	38.2947					0	-9.22966
		0	31.2864					0	162.8
		0	21.1317					0	61.6165
		0	67.5653					0	41.7961
		0	-7.16495					0	76.2363
		0	35.4291
		0	65.4836					p-value: <0,0001	SEM: ±9,871%
		0	89.7589
		0	5.03969
		0	72.301
		0	22.4423
		0	22.3987
		p-value: <0,0001	SEM: ±6,198%

## Sheet: S.Fig. 1
	S.Fig. 1a - APLNR(F233)-FRET time course					S.Fig. 1b - APLNR(R234)-FRET time course					S.Fig. 1c - APLNR(K235)-FRET time course					S.Fig. 1d - APLNR(E236)-FRET time course
	time (%)	delta FRET (%)				time (%)	delta FRET (%)				time (%)	delta FRET (%)				time (%)	delta FRET (%)
	X	Y1	Y2	Y3		X	Y1	Y2	Y3		X	Y1	Y2	Y3		X	Y1	Y2	Y3
	0.6	0.9739	0.9782	0.974542		0.6	0.980711	0.977076	0.961059		0.6	0.98479	0.989778	0.985772		0.6	0.944508	0.967849	0.968951
	1.6	0.9816	0.9764	0.98434		1.6	0.981766	0.991484	0.960865		1.6	0.983967	0.991866	0.983933		1.6	0.945974	0.965274	0.969503
	2.6	0.9819	0.9844	0.985551		2.6	0.981601	0.98545	0.96256		2.6	0.988238	0.996001	0.985965		2.6	0.949223	0.967701	0.970424
	3.6	0.9802	0.9736	0.970977		3.6	0.981612	0.992478	0.963837		3.6	0.98625	0.993684	0.985416		3.6	0.948364	0.968903	0.976155
	4.6	0.9861	0.9818	0.986544		4.6	0.983158	0.989768	0.966613		4.6	0.989769	0.9938	0.989471		4.6	0.952359	0.972899	0.975836
	5.6	0.989	0.9847	0.978184		5.6	0.986712	0.999365	0.972311		5.6	0.987429	0.99369	0.988304		5.6	0.952844	0.978223	0.974496
	6.6	0.9861	0.9898	0.98936		6.6	0.982369	0.998428	0.97732		6.6	0.988267	0.997836	0.98987		6.6	0.95916	0.974033	0.975923
	7.6	0.9879	0.9863	0.990011		7.6	0.988876	0.994093	0.979657		7.6	0.985032	0.995457	0.990631		7.6	0.961228	0.977646	0.979801
	8.6	0.9888	0.9898	0.981289		8.6	0.989329	1.00452	0.98059		8.6	0.98467	1.00115	0.991181		8.6	0.964547	0.978581	0.981585
	9.6	0.9906	0.986	0.991658		9.6	0.987619	1.00681	0.974983		9.6	0.995259	0.997327	0.991608		9.6	0.972356	0.982544	0.985581
	10.6	0.9849	0.9906	0.990481		10.6	0.991014	0.986561	0.981636		10.6	0.992941	0.996882	0.994363		10.6	0.96512	0.979434	0.985311
	11.6	0.9892	0.9979	0.979081		11.6	0.990794	0.992822	0.9746		11.6	0.998298	0.999048	0.990814		11.6	0.97186	0.979905	0.98711
	12.6	0.9855	0.9949	0.987442		12.6	0.991819	0.98022	0.975524		12.6	0.99456	1.00155	0.992475		12.6	0.973372	0.985453	0.98668
	13.6	0.9914	0.9946	0.980792		13.6	0.990642	1.00381	0.987993		13.6	0.991216	1.00003	0.993465		13.6	0.977865	0.984931	0.988594
	14.6	0.997	1	0.993333		14.6	0.992111	0.993415	0.979727		14.6	0.998337	0.997897	1.00002		14.6	0.97929	0.985244	0.99029
	15.6	0.9954	0.9919	0.995959		15.6	0.992569	0.99639	0.984308		15.6	0.998419	1.00094	0.993298		15.6	0.982233	0.990062	0.98564
	16.6	0.9921	0.9945	0.98825		16.6	0.994908	0.998484	0.983917		16.6	0.998171	1.00005	0.999997		16.6	0.979544	0.986818	0.989576
	17.6	0.9949	0.997	0.994308		17.6	0.996642	1.00076	0.983766		17.6	0.998699	1.00135	0.998062		17.6	0.983104	0.993785	0.993824
	18.6	0.9974	1.002	0.995866		18.6	0.996581	0.999983	0.991271		18.6	0.994876	0.999453	0.999644		18.6	0.98427	0.995287	0.992301
	19.6	0.9959	1.0025	0.988825		19.6	0.997155	0.990095	0.999363		19.6	0.996921	1.00125	0.99756		19.6	0.987456	0.993073	0.989411
	20.6	0.9971	1.0046	0.995243		20.6	1.0005	1.0031	0.997764		20.6	1.00109	0.996959	0.998584		20.6	0.989663	0.990019	0.989408
	21.6	0.9952	1.0048	0.990564		21.6	0.99798	0.997663	0.988377		21.6	1.00055	1.00243	0.994913		21.6	0.990526	0.996415	0.995155
	22.6	1.0006	1.0065	0.998499		22.6	0.997883	1.00657	0.992339		22.6	0.998428	1.00293	0.999797		22.6	0.992051	0.994216	0.997264
	23.6	0.9973	1.0041	0.992283		23.6	1.00265	0.996412	0.99144		23.6	0.995432	1.00305	1.00092		23.6	0.995171	0.996013	0.997607
	24.6	1.0062	1.0049	0.999898		24.6	1.00281	1.00067	0.99558		24.6	0.999019	0.99894	0.999609		24.6	0.995169	0.997063	0.994481
	25.6	0.9953	1.0074	0.995734		25.6	1.00179	1.00453	0.994259		25.6	1.00492	1.00116	1.00147		25.6	0.997176	0.995613	0.99941
	26.6	0.9969	1.0099	0.996801		26.6	1.00283	1.00139	0.989131		26.6	1.00116	1.00235	1.00385		26.6	0.998128	0.994752	0.997533
	27.6	1.0003	1.0105	0.998137		27.6	1.00398	0.996085	1.00544		27.6	1.00357	0.999522	1.00057		27.6	1.00268	0.997695	0.994463
	28.6	1.0006	1.0081	1.00038		28.6	1.00272	1.00584	1.00131		28.6	1.00247	1.00496	1.00401		28.6	0.998457	1.00011	1.00075
	29.6	1.002	1.0071	1.0051		29.6	1.0031	1.00156	0.999846		29.6	1.00101	1.00395	1.00221		29.6	1.00264	1.00086	0.998755
	30.6	0.9974	0.9849	0.994513		30.6	0.994174	0.992599	0.998849		30.6	0.996527	0.991089	0.993786		30.6	0.998908	0.999028	1.00049
	31.6	0.9455	0.9264	0.935017		31.6	0.950883	0.943394	0.965462		31.6	0.95947	0.962082	0.970663		31.6	0.945971	0.967823	0.984636
	32.6	0.9105	0.901	0.924008		32.6	0.93969	0.924638	0.955226		32.6	0.944366	0.951823	0.958036		32.6	0.930155	0.939277	0.96345
	33.6	0.8985	0.9051	0.926319		33.6	0.929781	0.921458	0.939548		33.6	0.945549	0.950587	0.958686		33.6	0.923276	0.931716	0.960698
	34.6	0.8917	0.895	0.916407		34.6	0.923313	0.919355	0.94029		34.6	0.941236	0.944009	0.956994		34.6	0.920849	0.929598	0.960274
	35.6	0.8901	0.8863	0.91413		35.6	0.91928	0.91849	0.936556		35.6	0.941125	0.949862	0.95498		35.6	0.92292	0.925679	0.959078
	36.6	0.883	0.8863	0.906186		36.6	0.915786	0.91355	0.934536		36.6	0.938077	0.946831	0.952232		36.6	0.924741	0.92731	0.953033
	37.6	0.8877	0.8916	0.911778		37.6	0.916351	0.912915	0.930361		37.6	0.938709	0.945085	0.949371		37.6	0.923806	0.923231	0.951847
	38.6	0.8826	0.8832	0.915409		38.6	0.910681	0.923215	0.947756		38.6	0.934025	0.94354	0.95087		38.6	0.918236	0.923458	0.953582
	39.6	0.8827	0.8802	0.904315		39.6	0.911072	0.905023	0.937913		39.6	0.939477	0.943024	0.952838		39.6	0.924465	0.918834	0.953384
	40.6	0.8827	0.8851	0.90051		40.6	0.909792	0.907958	0.941364		40.6	0.935689	0.943279	0.952568		40.6	0.924199	0.923816	0.953367
	41.6	0.875	0.8775	0.912984		41.6	0.908705	0.909529	0.931773		41.6	0.933583	0.941473	0.948657		41.6	0.922037	0.915941	0.95063
	42.6	0.881	0.883	0.898696		42.6	0.908893	0.909458	0.932524		42.6	0.933978	0.94115	0.947156		42.6	0.916844	0.919382	0.951293
	43.6	0.8775	0.8775	0.913326		43.6	0.906721	0.903193	0.923103		43.6	0.935738	0.943579	0.948342		43.6	0.922143	0.919567	0.955044
	44.6	0.8788	0.8751	0.911422		44.6	0.904888	0.90485	0.938978		44.6	0.931534	0.940836	0.947264		44.6	0.919105	0.919352	0.952652
	45.6	0.8767	0.8743	0.902046		45.6	0.905756	0.904657	0.936056		45.6	0.934372	0.94241	0.947616		45.6	0.919003	0.920039	0.953593
	46.6	0.8705	0.8686	0.912808		46.6	0.902793	0.909736	0.933909		46.6	0.936177	0.938438	0.948239		46.6	0.917106	0.919861	0.948575
	47.6	0.8788	0.8696	0.90061		47.6	0.903663	0.911349	0.937694		47.6	0.942123	0.940708	0.946362		47.6	0.920546	0.915828	0.954395
	48.6	0.8719	0.8706	0.906301		48.6	0.902634	0.901644	0.939021		48.6	0.937472	0.936107	0.945789		48.6	0.923797	0.919448	0.950629
	49.6	0.8691	0.8709	0.908637		49.6	0.901407	0.920403	0.941396		49.6	0.932122	0.94201	0.950248		49.6	0.918857	0.91959	0.952854
	50.6	0.8685	0.8667	0.901862		50.6	0.905358	0.901787	0.937354		50.6	0.940418	0.943877	0.946749		50.6	0.92345	0.919965	0.955483
	51.6	0.873	0.8683	0.909415		51.6	0.903426	0.911339	0.948916		51.6	0.94044	0.941211	0.949471		51.6	0.919461	0.918287	0.951787
	52.6	0.875	0.8715	0.912136		52.6	0.904527	0.912105	0.937472		52.6	0.931476	0.941704	0.949585		52.6	0.925604	0.923764	0.955134
	53.6	0.8689	0.8721	0.90603		53.6	0.908064	0.914272	0.937727		53.6	0.939838	0.941495	0.949959		53.6	0.933422	0.917638	0.956048
	54.6	0.8667	0.8811	0.917037		54.6	0.910421	0.918372	0.939979		54.6	0.93942	0.940797	0.953681		54.6	0.929516	0.920889	0.953384
	55.6	0.8744	0.8765	0.912397		55.6	0.908428	0.915038	0.937751		55.6	0.937481	0.944818	0.955		55.6	0.931306	0.922592	0.956268
	56.6	0.8762	0.8779	0.915885		56.6	0.912042	0.925768	0.940678		56.6	0.94296	0.945686	0.954137		56.6	0.933361	0.92798	0.955492
	57.6	0.8802	0.8872	0.91506		57.6	0.914522	0.920089	0.947003		57.6	0.945216	0.945204	0.953665		57.6	0.943829	0.926302	0.961915
	58.6	0.8835	0.8902	0.923055		58.6	0.916133	0.920123	0.94595		58.6	0.950089	0.946754	0.959238		58.6	0.941363	0.927817	0.963506
	59.6	0.8901	0.891	0.912464		59.6	0.914929	0.924939	0.950801		59.6	0.951982	0.950185	0.954835		59.6	0.943849	0.930829	0.965829
	60.6	0.8895	0.9298	0.91305		60.6	0.917096	0.938405	0.949618		60.6	0.954727	0.94583	0.968713		60.6	0.958034	0.932725	0.96182
	61.6	0.8963	0.9356	0.941837		61.6	0.941122	0.956786	0.972202		61.6	0.964204	0.960472	0.972772		61.6	0.982766	0.95085	0.974881
	62.6	0.9189	0.9463	0.934258		62.6	0.950201	0.963802	0.97824		62.6	0.97776	0.96975	0.977381		62.6	0.995901	0.954859	0.987516
	63.6	0.9265	0.9512	0.936467		63.6	0.958351	0.973991	0.964037		63.6	0.972843	0.969774	0.982343		63.6	0.993771	0.955165	0.985961
	64.6	0.9285	0.9585	0.948999		64.6	0.961536	0.965935	0.979667		64.6	0.974504	0.96802	0.983594		64.6	0.999688	0.964048	0.98727
	65.6	0.9344	0.9537	0.949543		65.6	0.965003	0.973163	0.978077		65.6	0.982131	0.972012	0.981335		65.6	1.00289	0.96525	0.987536
	66.6	0.9345	0.9655	0.947514		66.6	0.970775	0.984433	0.986789		66.6	0.983346	0.974328	0.97951		66.6	1.00302	0.970248	0.99348
	67.6	0.9383	0.9661	0.959858		67.6	0.973579	0.972453	0.986417		67.6	0.98404	0.974217	0.983143		67.6	1.01125	0.96637	0.987246
	68.6	0.9426	0.9672	0.961244		68.6	0.97734	0.976674	0.989058		68.6	0.985082	0.968242	0.981079		68.6	1.01136	0.967371	0.992495
	69.6	0.9436	0.9732	0.956912		69.6	0.97787	0.983383	0.978531		69.6	0.983805	0.973395	0.984581		69.6	1.00918	0.972126	0.993571
	70.6	0.943	0.9763	0.963098		70.6	0.976313	0.98852	0.983759		70.6	0.986926	0.974845	0.986697		70.6	1.01406	0.972044	0.9945
	71.6	0.9471	0.9783	0.968335		71.6	0.98206	0.980402	0.985617		71.6	0.983932	0.977694	0.983665		71.6	1.01005	0.970417	0.997187
	72.6	0.9543	0.9717	0.961857		72.6	0.982327	0.977198	0.986037		72.6	0.989438	0.973048	0.984171		72.6	1.01892	0.972047	0.992796
	73.6	0.9466	0.9768	0.967729		73.6	0.981007	0.977998	0.988971		73.6	0.988001	0.977726	0.982429		73.6	1.01782	0.976876	0.993671
	74.6	0.9485	0.975	0.967461		74.6	0.985835	0.989614	0.988634		74.6	0.987691	0.97844	0.984535		74.6	1.01888	0.977751	0.99222
	75.6	0.9523	0.9832	0.957667		75.6	0.982042	0.991984	0.985573		75.6	0.986471	0.980622	0.984874		75.6	1.02085	0.980006	0.996714
	76.6	0.9564	0.9786	0.972411		76.6	0.987607	0.991606	0.983788		76.6	0.984854	0.978558	0.988124		76.6	1.02166	0.973433	0.997891
	77.6	0.957	0.9876	0.97108		77.6	0.986431	0.979598	0.998594		77.6	0.992549	0.975992	0.984903		77.6	1.01729	0.978109	0.995565
	S.Fig. 1e - APLNR(F233)-FRET intensity traces								S.Fig. 1f - APLNR(R234)-FRET intensity traces								S.Fig. 1g - APLNR(K235)-FRET intensity traces								S.Fig. 1h - APLNR(E236)-FRET intensity traces
	time (%)	mTurqouise2			mCitrine				time (%)	mTurqouise2			mCitrine				time (%)	mTurqouise2			mCitrine				time (%)	mTurqouise2			mCitrine
	X	Y1	Y2	Y3	Y1	Y2	Y3		X	Y1	Y2	Y3	Y1	Y2	Y3		X	Y1	Y2	Y3	Y1	Y2	Y3		X	Y1	Y2	Y3	Y1	Y2	Y3
	1.6	1	1	1	1	1	1		1.6	1	1	1	1	1	1		1.6	1	1	1	1	1	1		1.6	1	1	1	1	1	1
	2.6	0.9983	0.9945	0.9984	0.9987	1.0023	0.9997		2.6	1.00128	1.00382	0.998032	1.00097	0.998032	0.998032		2.6	0.996382	1.00029	0.998177	1.00061	1.00392	1.00021		2.6	1.00115	0.997425	0.999156	1.00404	0.99994	1.00009
	3.6	0.9988	0.997	1.0002	0.9976	0.9949	0.9882		3.6	0.999781	0.999005	1.00001	0.999674	1.00001	1.00001		3.6	0.994744	0.999184	0.997117	0.997447	1.00089	0.998794		3.6	1.00041	0.997573	0.997573	1.00259	1.00117	1.00391
	4.6	0.9954	0.9959	0.9882	1	1.0013	0.9916		4.6	1.00027	0.99809	0.996874	1.00146	0.996874	0.996874		4.6	0.994463	0.998913	0.996771	1.00028	1.00076	1.00208		4.6	0.997821	0.995103	0.997125	1.00401	1.00263	1.00322
	5.6	0.9963	0.9937	1.0004	1.0035	1.0019	0.9948		5.6	0.998576	0.99578	1.00318	1.00313	1.00318	1.00318		5.6	0.995295	0.998502	0.99637	0.998958	1.0003	1.0007		5.6	0.997886	0.995223	0.999447	1.00452	1.00761	1.00407
	6.6	0.9951	0.9922	0.9964	0.9997	1.005	1.0013		6.6	0.998795	0.997539	1.00389	0.999486	1.00389	1.00389		6.6	0.991336	0.9975	0.996333	0.996249	1.00308	1.00205		6.6	0.995661	0.994364	0.998059	1.0084	1.00301	1.00413
	7.6	0.9963	0.9919	0.9954	1.0025	1.0017	1.001		7.6	0.997182	1.0004	1.00261	1.00382	1.00261	1.00261		7.6	0.995279	0.998971	0.994306	0.996845	1.00228	1.00094		7.6	0.995186	0.991088	0.994781	1.00989	1.00336	1.00473
	8.6	0.9961	0.992	0.9982	1.0031	1.0049	0.9957		8.6	0.996395	0.99387	1.00596	1.00353	1.00596	1.00596		8.6	0.995241	0.995993	0.995812	0.996495	1.00468	1.00275		8.6	0.993004	0.991877	0.995641	1.011	1.00493	1.00712
	9.6	0.9952	0.9928	0.9968	1.004	1.0023	1.0037		9.6	0.996964	0.9932	1.00735	1.00252	1.00735	1.00735		9.6	0.991542	0.997575	0.992815	1.00253	1.0027	1.00049		9.6	0.99029	0.990762	0.995031	1.01576	1.00753	1.0102
	10.6	0.9969	0.9893	0.9908	1.0003	1.0032	0.9974		10.6	0.994497	0.998189	0.994184	1.00335	0.994184	0.994184		10.6	0.992056	0.996238	0.993464	1.00096	1.00112	1.00349		10.6	0.991848	0.989363	0.994847	1.01049	1.00344	1.00979
	11.6	0.9973	0.9865	0.997	1.0046	1.0071	0.9926		11.6	0.994721	1.0001	1.00125	1.00336	1.00125	1.00125		11.6	0.990381	0.996223	0.993431	1.00416	1.00302	1.00033		11.6	0.988959	0.990488	0.996161	1.0141	1.00488	1.01261
	12.6	0.9964	0.9866	0.9932	1.0004	1.0046	0.9968		12.6	0.992915	0.999698	0.98998	1.00268	0.98998	0.98998		12.6	0.989146	0.994863	0.992536	0.999822	1.00402	1.00101		12.6	0.988568	0.986145	0.993585	1.01514	1.006	1.0099
	13.6	0.9953	0.9903	0.9956	1.0048	1.0076	0.9929		13.6	0.993556	0.996482	1.00763	1.0022	1.00763	1.00763		13.6	0.990967	0.993601	0.992436	0.998499	1.00157	1.00179		13.6	0.985169	0.986187	0.994929	1.01618	1.00556	1.01285
	14.6	0.9917	0.9869	0.9941	1.0066	1.0093	1.0028		14.6	0.9924	0.9961	0.998316	1.00248	0.998316	0.998316		14.6	0.985429	0.992975	0.987987	0.999845	0.999132	1.00362		14.6	0.983761	0.985138	0.996155	1.0162	1.0049	1.0155
	15.6	0.992	0.9884	0.9905	1.0055	1.0035	1.0019		15.6	0.99182	0.993158	0.998343	1.00237	0.998343	0.998343		15.6	0.988388	0.992127	0.990927	1.00252	1.00106	1.00031		15.6	0.983458	0.983967	0.994552	1.01862	1.0082	1.00983
	16.6	0.9931	0.9875	0.9926	1.0034	1.0051	0.9969		16.6	0.991614	0.99338	1.00034	1.00424	1.00034	1.00034		16.6	0.988577	0.991574	0.989946	1.00247	0.999786	1.00534		16.6	0.98417	0.985468	0.994356	1.01681	1.00662	1.01322
	17.6	0.9904	0.9864	0.9929	1.0035	1.0062	1.0026		17.6	0.990662	0.991904	1.00102	1.00492	1.00102	1.00102		17.6	0.987156	0.992642	0.988213	1.00168	1.00188	1.0021		17.6	0.982341	0.980943	0.994385	1.01839	1.0088	1.0171
	18.6	0.9911	0.9849	0.9886	1.0064	1.0093	1.0002		18.6	0.990438	0.996855	1.00464	1.00467	1.00464	1.00464		18.6	0.990066	0.992453	0.987577	1.0009	1.00004	1.00293		18.6	0.98278	0.980485	0.99496	1.01986	1.00974	1.01624
	19.6	0.9896	0.9818	0.9949	1.0036	1.007	0.9995		19.6	0.988869	0.998185	0.997238	1.00379	0.997238	0.997238		19.6	0.990743	0.991852	0.988897	1.00328	1.00109	1.00227		19.6	0.981431	0.980149	0.997177	1.02154	1.00743	1.01562
	20.6	0.9893	0.9803	0.9918	1.0045	1.0074	1.0025		20.6	0.98799	0.993007	1.00399	1.00594	1.00399	1.00399		20.6	0.991505	0.992314	0.986188	1.00759	0.997721	1.00076		20.6	0.979552	0.981578	0.998281	1.02182	1.00598	1.01662
	21.6	0.9908	0.982	0.9947	1.0041	1.0091	1.0008		21.6	0.987518	0.994997	1.00103	1.00332	1.00103	1.00103		21.6	0.989965	0.991204	0.988458	1.00576	1.00155	0.999552		21.6	0.979725	0.979152	0.995581	1.02277	1.00953	1.0194
	22.6	0.9883	0.9798	0.9868	1.0068	1.0086	1.0009		22.6	0.988728	0.993281	1.00721	1.0043	1.00721	1.00721		22.6	0.989708	0.9891	0.984959	1.00368	1.00011	1.00073		22.6	0.979515	0.981062	0.995098	1.02396	1.0093	1.02088
	23.6	0.9874	0.9801	0.9938	1.0029	1.0068	1.0016		23.6	0.986846	0.993828	0.99894	1.0068	0.99894	0.99894		23.6	0.989	0.991376	0.984886	1.00045	1.00225	1.00165		23.6	0.976547	0.978945	0.993771	1.02406	1.00898	1.01998
	24.6	0.9848	0.9793	0.9903	1.0087	1.0068	1.0052		24.6	0.985844	0.989447	0.998811	1.00605	0.998811	0.998811		24.6	0.990198	0.990551	0.986585	1.00463	0.997903	1.00202		24.6	0.978655	0.976781	0.995888	1.02601	1.00794	1.01907
	25.6	0.9891	0.9758	0.9958	1.0026	1.0058	1.0064		25.6	0.985127	0.990291	1.00286	1.00453	1.00286	1.00286		25.6	0.987281	0.988874	0.985527	1.00719	0.998361	1.0027		25.6	0.978357	0.976154	0.993856	1.02756	1.00607	1.02169
	26.6	0.9879	0.9765	0.9913	1.0031	1.0086	1.0034		26.6	0.984079	0.994837	1.00411	1.00451	1.00411	1.00411		26.6	0.987995	0.98985	0.983002	1.00456	1.00028	1.00254		26.6	0.976116	0.975864	0.993248	1.02634	1.00503	1.01944
	27.6	0.9862	0.9774	0.9941	1.0046	1.01	1.0071		27.6	0.984869	0.997317	1.00167	1.00621	1.00167	1.00167		27.6	0.988113	0.991155	0.984049	1.00675	0.99895	1.0006		27.6	0.975309	0.974657	0.997415	1.02973	1.00656	1.02044
	28.6	0.9868	0.9762	0.9895	1.0054	1.0068	1.0049		28.6	0.986127	0.990432	1.0041	1.00623	1.0041	1.0041		28.6	0.986783	0.988859	0.981907	1.00462	1.00169	1.0017		28.6	0.976728	0.976192	0.994974	1.02721	1.01014	1.02393
	29.6	0.9879	0.9772	0.9885	1.0078	1.0069	1.0082		29.6	0.984071	0.993365	1.00298	1.00474	1.00298	1.00298		29.6	0.990855	0.988663	0.981804	1.00694	1.00062	1.00004		29.6	0.975018	0.974971	0.994183	1.02941	1.00969	1.0214
	30.6	0.9901	0.9842	0.9903	1.0055	0.9938	1.0005		30.6	0.988207	0.998034	0.999275	1.0006	0.999275	0.999275		30.6	0.991938	0.994671	0.985783	1.00398	0.994628	0.9962		30.6	0.974178	0.974917	0.99667	1.02525	1.00799	1.02524
	31.6	1.0056	1.0097	1.0185	0.9715	0.9639	0.9714		31.6	1.00363	1.00815	0.964978	0.975744	0.964978	0.964978		31.6	1.0038	1.00519	0.992788	0.98165	0.978022	0.981984		31.6	0.995768	0.988005	1.00052	0.996272	0.991671	1.01428
	32.6	1.0238	1.017	1.0205	0.9541	0.947	0.9631		32.6	1.00504	1.01576	0.954687	0.966985	0.954687	0.954687		32.6	1.00886	1.00819	0.997738	0.972508	0.97141	0.975058		32.6	1.0022	1.00057	1.00618	0.987188	0.976595	0.999911
	33.6	1.0269	1.015	1.023	0.9453	0.9491	0.9672		33.6	1.00663	1.01344	0.950034	0.959491	0.950034	0.950034		33.6	1.00774	1.00802	0.996188	0.972632	0.970163	0.974313		33.6	1.00208	1.00232	1.00775	0.980666	0.971141	0.998758
	34.6	1.0306	1.0167	1.0244	0.9419	0.9414	0.9593		34.6	1.00691	1.01033	0.945711	0.953961	0.945711	0.945711		34.6	1.00784	1.00871	0.997342	0.968883	0.964857	0.973796		34.6	1.00054	1.0013	1.00722	0.977087	0.968315	0.997902
	35.6	1.0293	1.0201	1.0235	0.9393	0.9362	0.9565		35.6	1.00445	1.00961	0.944382	0.948368	0.944382	0.944382		35.6	1.00647	1.00585	0.997074	0.967652	0.967679	0.971784		35.6	0.998175	1.00132	1.00716	0.976982	0.964723	0.996752
	36.6	1.0321	1.0174	1.028	0.9348	0.9341	0.9529		36.6	1.00314	1.01136	0.941441	0.944204	0.941441	0.941441		36.6	1.00761	1.00738	0.997656	0.965891	0.966262	0.969842		36.6	0.996003	1.00175	1.00761	0.976804	0.966596	0.991591
	37.6	1.0277	1.0135	1.023	0.9357	0.9359	0.954		37.6	1.00099	1.00972	0.939585	0.942965	0.939585	0.939585		37.6	1.00274	1.0064	0.997301	0.962432	0.963883	0.967004		37.6	0.994463	1.00012	1.00582	0.974615	0.961451	0.988941
	38.6	1.0278	1.0162	1.0183	0.9309	0.9305	0.9534		38.6	1.00009	1.0027	0.942981	0.937222	0.942981	0.942981		38.6	1.00558	1.00631	0.996451	0.960637	0.962427	0.967615		38.6	0.992083	1.00049	1.00706	0.967427	0.961978	0.991611
	39.6	1.024	1.0148	1.0242	0.9279	0.9266	0.9481		39.6	0.997224	1.00614	0.929874	0.935261	0.929874	0.929874		39.6	1.00136	1.00679	0.994439	0.961969	0.962374	0.967654		39.6	0.989275	1.00215	1.00415	0.970762	0.959124	0.988898
	40.6	1.0244	1.0112	1.025	0.9282	0.9282	0.9453		40.6	0.996375	1.00425	0.930942	0.933449	0.930942	0.930942		40.6	1.0022	1.00452	0.994768	0.959322	0.960698	0.967693		40.6	0.987976	0.998895	1.00456	0.969399	0.960951	0.989237
	41.6	1.0242	1.013	1.015	0.9207	0.9229	0.9485		41.6	0.993958	1.00338	0.931621	0.93055	0.931621	0.931621		41.6	1.00208	1.00448	0.995993	0.95737	0.959061	0.965268		41.6	0.988311	1.00145	1.00461	0.9677	0.955867	0.986775
	42.6	1.0209	1.0088	1.0256	0.9237	0.9245	0.9441		42.6	0.992623	1.00395	0.932009	0.929643	0.932009	0.932009		42.6	1.00071	1.00424	0.995996	0.956591	0.958568	0.963942		42.6	0.98897	0.998502	1.00557	0.963486	0.956546	0.988213
	43.6	1.0218	1.0112	1.0161	0.9211	0.9214	0.9497		43.6	0.991972	1.00523	0.927565	0.927214	0.927565	0.927565		43.6	0.997093	1.00308	0.994679	0.955158	0.959762	0.963882		43.6	0.985298	0.996328	1.0018	0.965212	0.954878	0.988374
	44.6	1.0208	1.0064	1.0162	0.9216	0.9155	0.9481		44.6	0.990662	1.001	0.925692	0.924559	0.925692	0.925692		44.6	1.00013	1.00281	0.996235	0.953961	0.957095	0.964239		44.6	0.984773	0.997792	1.0051	0.961978	0.955919	0.989058
	45.6	1.0202	1.0098	1.0205	0.9191	0.9175	0.943		45.6	0.988859	1.00063	0.925232	0.923875	0.925232	0.925232		45.6	0.996463	1.00262	0.994607	0.953443	0.95834	0.96318		45.6	0.984528	0.994094	1.00393	0.961675	0.953422	0.988897
	46.6	1.0176	1.0117	1.0198	0.9111	0.9138	0.9523		46.6	0.988183	0.996218	0.926157	0.920745	0.926157	0.926157		46.6	0.996494	1.00527	0.994043	0.95505	0.957015	0.963255		46.6	0.983039	0.994192	1.00471	0.958666	0.953342	0.984976
	47.6	1.0168	1.0084	1.0219	0.9182	0.9123	0.9429		47.6	0.986446	0.995129	0.926689	0.920118	0.926689	0.926689		47.6	0.993068	1.00118	0.99433	0.957425	0.955627	0.961839		47.6	0.982352	0.995876	1.00318	0.961225	0.951074	0.988982
	48.6	1.0162	1.0063	1.0152	0.9113	0.9116	0.9426		48.6	0.9849	0.997223	0.919954	0.917986	0.919954	0.919954		48.6	0.995719	1.00469	0.992265	0.955547	0.954455	0.959596		48.6	0.980243	0.9926	1.00334	0.962383	0.951618	0.985675
	49.6	1.0156	1.0069	1.0182	0.9081	0.9122	0.9472		49.6	0.984911	0.988881	0.929515	0.916927	0.929515	0.929515		49.6	0.998328	1.00043	0.990353	0.952999	0.95615	0.961914		49.6	0.980914	0.993359	1.00348	0.958451	0.95239	0.98783
	50.6	1.0155	1.008	1.0196	0.9075	0.9093	0.9422		50.6	0.982379	0.994926	0.918283	0.918341	0.918283	0.918283		50.6	0.993871	1.00028	0.992011	0.956599	0.957688	0.960229		50.6	0.976737	0.992542	1.00081	0.959054	0.952041	0.987911
	51.6	1.0112	1.008	1.014	0.9084	0.9108	0.9445		51.6	0.98	0.991418	0.923749	0.914762	0.923749	0.923749		51.6	0.993742	0.999305	0.989837	0.956512	0.954506	0.960795		51.6	0.97959	0.992186	1.00343	0.95787	0.950209	0.986808
	52.6	1.0089	1.0032	1.0122	0.9083	0.9099	0.9455		52.6	0.980558	0.988339	0.921973	0.916162	0.921973	0.921973		52.6	0.994385	0.999606	0.987674	0.949199	0.955195	0.959069		52.6	0.975645	0.989513	1.00351	0.960071	0.952935	0.989942
	53.6	1.0135	1.0031	1.014	0.9062	0.9104	0.9414		53.6	0.976848	0.988358	0.923845	0.91625	0.923845	0.923845		53.6	0.988249	0.99997	0.989077	0.951441	0.955312	0.960582		53.6	0.972379	0.992708	1.00219	0.964333	0.950057	0.989627
	54.6	1.0107	0.9966	1.008	0.9019	0.9132	0.9464		54.6	0.973407	0.984241	0.92408	0.915516	0.92408	0.92408		54.6	0.989352	0.999179	0.98743	0.95199	0.954034	0.962458		54.6	0.972668	0.990572	1.00224	0.961049	0.951216	0.987235
	55.6	1.0075	0.9997	1.0081	0.9066	0.9116	0.9424		55.6	0.974267	0.983345	0.920525	0.914491	0.920525	0.920525		55.6	0.990195	0.996524	0.986988	0.950997	0.955372	0.96324		55.6	0.970513	0.989385	1.0018	0.960801	0.95176	0.989489
	56.6	1.0089	0.9989	1.009	0.9094	0.9122	0.9463		56.6	0.970373	0.981247	0.927987	0.914464	0.927987	0.927987		56.6	0.989176	0.996038	0.988209	0.954927	0.955732	0.963519		56.6	0.969862	0.986786	1.00257	0.962091	0.954444	0.989456
	57.6	1.0067	0.9939	1.0114	0.9113	0.9165	0.9475		57.6	0.970933	0.981294	0.923194	0.917044	0.923194	0.923194		57.6	0.987653	0.996276	0.988073	0.955623	0.955505	0.96299		57.6	0.966252	0.98531	0.999758	0.968367	0.951665	0.992863
	58.6	1.0005	0.9931	1.0051	0.9094	0.9185	0.9495		58.6	0.968333	0.981657	0.923513	0.916322	0.923513	0.923513		58.6	0.981991	0.996217	0.98478	0.955125	0.956825	0.965076		58.6	0.966718	0.98484	1.0007	0.966558	0.952636	0.995146
	59.6	0.9996	0.9891	1.006	0.9148	0.9161	0.9407		59.6	0.968685	0.979611	0.92597	0.915576	0.92597	0.92597		59.6	0.982096	0.99345	0.985689	0.956848	0.957525	0.961993		59.6	0.963972	0.982695	0.997737	0.966383	0.953527	0.994652
	60.6	1.0015	0.9782	1.0103	0.9158	0.941	0.9447		60.6	0.965171	0.975499	0.93406	0.914582	0.93406	0.93406		60.6	0.979138	0.993855	0.983441	0.956735	0.954028	0.972215		60.6	0.960018	0.983084	1.00186	0.975581	0.955574	0.994625
	61.6	0.9987	0.9747	0.998	0.9198	0.9431	0.9604		61.6	0.954285	0.972938	0.947479	0.926027	0.947479	0.947479		61.6	0.975344	0.987672	0.979152	0.961682	0.961665	0.972055		61.6	0.949594	0.974893	0.996114	0.988141	0.964794	1.00145
	62.6	0.9884	0.966	1.0018	0.9319	0.945	0.9568		62.6	0.952672	0.971943	0.952565	0.932332	0.952565	0.952565		62.6	0.970971	0.984223	0.976231	0.969556	0.966825	0.973529		62.6	0.94806	0.972332	0.993622	0.998325	0.966139	1.01069
	63.6	0.9855	0.9666	0.9989	0.9364	0.9497	0.9564		63.6	0.94811	0.968902	0.958582	0.935331	0.958582	0.958582		63.6	0.97051	0.98427	0.975588	0.96496	0.966886	0.977273		63.6	0.949417	0.971732	0.994892	0.997701	0.965886	1.01042
	64.6	0.9837	0.963	0.9976	0.9368	0.9529	0.9664		64.6	0.948439	0.970609	0.953244	0.938281	0.953244	0.953244		64.6	0.971614	0.984995	0.975029	0.967326	0.965978	0.977869		64.6	0.945556	0.970528	0.9958	0.999336	0.972754	1.01243
	65.6	0.9836	0.9648	0.9965	0.942	0.9504	0.9659		65.6	0.947314	0.969732	0.958586	0.940228	0.958586	0.958586		65.6	0.970111	0.984747	0.975732	0.972548	0.96925	0.976524		65.6	0.947403	0.970104	0.996146	1.00388	0.97345	1.01299
	66.6	0.9821	0.962	0.995	0.9408	0.958	0.9629		66.6	0.946408	0.96836	0.966888	0.944285	0.966888	0.966888		66.6	0.971709	0.985142	0.975364	0.974969	0.971614	0.974622		66.6	0.948131	0.969451	0.99371	1.00467	0.977325	1.01618
	67.6	0.9808	0.9615	0.9909	0.9431	0.9581	0.9704		67.6	0.945108	0.970034	0.958243	0.945512	0.958243	0.958243		67.6	0.969217	0.985027	0.974177	0.973405	0.971418	0.976734		67.6	0.945954	0.969523	0.996539	1.00989	0.973932	1.01308
	68.6	0.981	0.9606	0.9905	0.9472	0.9582	0.9712		68.6	0.943222	0.971095	0.962691	0.947025	0.962691	0.962691		68.6	0.970785	0.987691	0.973691	0.975652	0.968486	0.974523		68.6	0.946586	0.969982	0.993143	1.01058	0.975233	1.01477
	69.6	0.9801	0.9574	0.9946	0.9473	0.9606	0.9709		69.6	0.944039	0.967591	0.965352	0.948173	0.965352	0.965352		69.6	0.970375	0.986506	0.974695	0.974207	0.971976	0.978432		69.6	0.947141	0.97017	0.997043	1.00917	0.979642	1.01929
	70.6	0.982	0.9599	0.9888	0.9485	0.9653	0.9714		70.6	0.944579	0.966657	0.96886	0.94734	0.96886	0.96886		70.6	0.969519	0.985285	0.974464	0.976128	0.972189	0.980063		70.6	0.946737	0.969355	0.994763	1.0131	0.97884	1.01806
	71.6	0.9778	0.9584	0.9915	0.9485	0.9658	0.9783		71.6	0.945528	0.970694	0.965488	0.952963	0.965488	0.965488		71.6	0.973922	0.98426	0.973771	0.977386	0.97379	0.976831		71.6	0.943502	0.97207	0.995644	1.00652	0.979812	1.0213
	72.6	0.9773	0.9614	0.9907	0.9546	0.9628	0.9719		72.6	0.945163	0.970416	0.962557	0.952869	0.962557	0.962557		72.6	0.972524	0.986227	0.973025	0.980889	0.971432	0.976616		72.6	0.942234	0.970594	0.998557	1.01311	0.979949	1.01995
	73.6	0.979	0.9591	0.9879	0.949	0.9651	0.9747		73.6	0.944683	0.968548	0.961646	0.95135	0.961646	0.961646		73.6	0.971032	0.986491	0.973427	0.978361	0.975751	0.975462		73.6	0.942239	0.968314	0.998689	1.01215	0.982211	1.02087
	74.6	0.9797	0.9602	0.987	0.9515	0.9646	0.9737		74.6	0.944091	0.969501	0.972216	0.954867	0.972216	0.972216		74.6	0.972913	0.985849	0.971479	0.979731	0.975818	0.975578		74.6	0.942592	0.969429	0.997292	1.01341	0.983992	1.01828
	75.6	0.9761	0.9577	0.9909	0.9517	0.9693	0.9684		75.6	0.94544	0.968902	0.973693	0.952872	0.973693	0.973693		75.6	0.973993	0.985125	0.972976	0.979625	0.977097	0.977182		75.6	0.940715	0.969709	0.997962	1.01335	0.986253	1.02298
	76.6	0.9778	0.9607	0.9875	0.9569	0.968	0.9785		76.6	0.944946	0.969246	0.973671	0.957093	0.973671	0.973671		76.6	0.972622	0.984927	0.971253	0.977051	0.975122	0.978479		76.6	0.9423	0.975211	0.996749	1.01558	0.985318	1.02295
	77.6	0.9781	0.9573	0.9859	0.9578	0.9727	0.9759		77.6	0.944772	0.969755	0.964015	0.955958	0.964015	0.964015		77.6	0.972186	0.986308	0.971123	0.983256	0.974076	0.975585		77.6	0.943442	0.970819	0.998408	1.01282	0.985561	1.02234

## Sheet: S.Fig. 2
	S.Fig. 2a - ELISA surface expression levels
		corrected absorbance 450 nm
	500 ng/ml APLNR(K235)-cpGFP	0.179417	0.240417	0.218417	0.235417
	500 ng/ml APLNR(F233)-cpGFP	0.11975	0.161417	0.147417	0.160417
	500 ng/ml APLNR WT	0.20475	0.283083	0.29075	0.272083
	400 ng/ml APLNR WT	0.18875	0.27875	0.29875	0.257417
	300 ng/ml APLNR WT	0.125083	0.261083	0.26675	0.26075
	200 ng/ml APLNR WT	0.09675	0.19375	0.264417	0.162083
	100 ng/ml APLNR WT	0.123417	0.0800833	0.24375	0.195083
	500 ng/ml pcDNA	-0.0489167	-0.0165833	-0.0085833	0.0740833
	S.Fig. 2b - G-protein dissociation 100 ng/ml APLNR WT
	time (min)	100 µM Apelin			10 µM Apelin			1 µM Apelin			100 nM Apelin			10 nM Apelin			1 nM Apelin			100 pM Apelin			vehicle
	X	Y1	Y2	Y3	Y1	Y2	Y3	Y1	Y2	Y3	Y1	Y2	Y3	Y1	Y2	Y3	Y1	Y2	Y3	Y1	Y2	Y3	Y1	Y2	Y3
	0	0.277909	-0.4355	-0.562972	-0.233008	-0.0723799	-0.171395	0.223381	-0.615425	0.217963	0.512729	-0.0845162	0.792179	0.182569	0.00641888	-0.197616	0.0757499	-0.396863	-0.357517	-0.0453469	-0.305549	-0.384863	-4.44089e-16	-2.22045e-16	0
	2	-0.0718684	-0.0396213	0.0292229	-0.0796571	-0.114463	-0.0374315	-0.0656823	0.180047	-0.259451	-0.403779	-0.298526	0.173099	-0.228079	-0.183486	0.155167	-0.251981	-0.0014116	0.0227135	-0.0156956	-0.149016	0.0895155	1.1102e-16	0	0
	4	-0.20604	0.475121	0.533749	0.312665	0.186843	0.208827	-0.157699	0.435378	0.0414878	-0.10895	0.383042	-0.965279	0.0455099	0.177067	0.0424485	0.176231	0.398274	0.334803	0.0610425	0.454564	0.295348	0	-2.22e-16	2.2204e-16
	7	-3.59221	-3.93703	-2.59133	-6.21112	-6.57503	-4.57267	-2.26514	-7.79085	-2.74181	-0.22637	0.0442718	-2.39517	0.39621	0.363381	-2.1511	1.90252	2.97532	-0.182059	-0.151715	2.17512	0.299942	4.4409e-16	0	-4.441e-16
	9	-3.03024	-3.28849	-2.10836	-6.74654	-6.73373	-4.52909	-4.10168	-7.80449	-2.95091	-2.12206	0.735145	-3.42186	-0.204563	0.244385	-2.0904	1.56111	3.11546	0.0277158	0.153969	1.91136	1.06922	0	0	0
	11	-2.84422	-2.64685	-2.25105	-6.3598	-6.54151	-4.52056	-4.26558	-6.98834	-3.22921	-2.67886	0.915201	-3.60986	-0.428179	0.641992	-2.15455	1.35112	3.46205	-0.13809	-0.198641	2.62587	1.36885	-8.882e-16	0	0
	13	-2.95055	-2.16166	-1.23133	-6.39837	-5.95658	-3.62945	-4.3514	-6.64457	-2.38939	-2.55155	1.45363	-3.57542	-0.745569	0.9978	-1.67612	1.11647	4.1048	0.00112683	-0.186151	2.64049	1.41973	8.8818e-16	-8.882e-16	-8.882e-16
	15	-2.82631	-1.81128	-1.03312	-6.30516	-6.28371	-3.52935	-4.32687	-6.97363	-2.76235	-2.73579	1.58635	-3.54693	-0.606174	0.934621	-1.52766	1.54328	4.25111	0.640296	-0.459932	2.67959	1.1287	-8.882e-16	0	0
	17	-2.96663	-1.32231	-0.10755	-6.3385	-5.71164	-2.8351	-3.90278	-6.40841	-2.15882	-2.78138	2.10766	-2.99694	-1.11889	1.10169	-1.11791	1.2988	4.84847	0.897399	-0.908274	2.748	1.45202	8.8818e-16	8.8818e-16	-8.882e-16
	19	-3.1318	-0.95053	-0.117492	-6.26312	-5.46742	-2.44758	-3.7904	-5.92426	-1.3454	-2.65517	2.41806	-3.0458	-1.32798	1.11548	-0.737151	1.18905	5.10954	1.18039	-1.0085	2.95138	1.7125	0	-1.776e-15	-8.882e-16
	21	-2.95787	-0.167443	0.97662	-5.8175	-4.96118	-1.815	-3.95481	-5.57155	-0.737249	-2.75612	2.97548	-2.35509	-1.74623	1.09291	-0.332321	1.27073	5.4434	1.4054	-0.612508	3.2058	1.87907	0	1.7764e-15	0
	23	-3.56279	0.460692	0.743893	-5.95989	-4.26656	-1.4762	-3.94227	-5.3326	-0.764212	-2.94131	3.64755	-2.48259	-1.52053	1.91388	-0.590149	1.6594	6.28197	1.57936	-1.27938	3.85998	1.73844	-8.882e-16	0	8.8818e-16
	25	-3.35416	0.431571	0.890359	-6.03675	-4.42213	-1.57672	-3.60514	-5.07194	-0.8952	-2.2229	3.40126	-2.10461	-1.28902	1.29664	-0.264681	1.30277	6.36618	1.3592	-0.761224	3.26569	1.61536	0	0	0
	27	-3.96989	0.261417	0.27161	-5.80968	-4.24797	-0.820582	-3.66733	-4.70074	-0.597249	-2.80937	3.71967	-1.73947	-1.86277	1.51104	-0.200593	1.1531	6.49007	1.99462	-1.47755	3.4774	1.91518	0	1.7764e-15	-8.882e-16
	29	-4.35999	0.828882	1.18103	-6.39887	-3.73056	-0.737177	-4.2113	-4.55749	-0.221398	-3.44312	4.04634	-1.52446	-1.85662	2.03741	0.00436424	0.989189	6.92273	1.76365	-2.01005	3.41563	2.02072	0	-1.776e-15	8.8818e-16
	31	-4.91687	0.987939	0.922731	-6.24008	-3.07021	-1.00814	-4.67594	-4.44865	-0.189139	-3.26263	4.19554	-1.51028	-1.69114	1.9764	-0.192596	1.10826	6.91043	1.79705	-2.20069	3.49962	1.97293	8.8818e-16	1.7764e-15	0
	33	-5.1447	1.26996	0.426769	-5.95845	-3.09357	-0.664739	-4.0968	-4.02179	-0.416753	-3.03059	4.24071	-1.34595	-1.82844	1.70758	0.104581	1.12016	7.74065	2.31419	-1.64365	3.34015	1.75241	8.8818e-16	0	0
	35	-5.27166	1.38722	0.692586	-5.51825	-3.10358	-0.121521	-4.21765	-3.91409	0.042492	-2.43122	4.21669	-1.12917	-1.24799	1.79175	0.182421	1.16981	7.70914	2.21156	-1.78418	3.53428	2.04967	8.8818e-16	0	-1.776e-15
	37	-5.36614	1.47164	0.965471	-5.76636	-2.80592	0.160344	-4.13975	-3.58314	-0.614292	-2.90591	4.55051	-0.600608	-1.49831	1.62963	0.27656	1.13194	7.67889	2.26386	-1.92001	3.31625	2.02634	0	-1.776e-15	0
	39	-6.4324	1.94477	0.667587	-5.49087	-2.57683	0.0187653	-3.75128	-2.87065	0.0337482	-3.26489	4.15081	-0.861897	-1.38122	1.90218	0.611817	1.11656	8.00231	2.83593	-2.11326	3.58163	2.09225	0	0	1.7764e-15
	S.Fig. 2c - G-protein dissociation 500 ng/ml APLNR WT
	time (min)	100 µM Apelin			10 µM Apelin			1 µM Apelin			100 nM Apelin			10 nM Apelin			1 nM Apelin			100 pM Apelin			vehicle
	X	Y1	Y2	Y3	Y1	Y2	Y3	Y1	Y2	Y3	Y1	Y2	Y3	Y1	Y2	Y3	Y1	Y2	Y3	Y1	Y2	Y3	Y1	Y2	Y3
	0	0.569364	0.360148	-0.0149684	0.957561	-0.595116	-0.179406	-0.379587	-0.453219	-0.125403	-0.0745898	-0.439776	-0.112457	0.672932	-1.13172	-0.00982958	0.0193763	-0.628451	-0.17141	0.686717	-0.257749	-0.0591761	-4.44089e-16	0	0
	2	-0.30276	-0.248096	-0.149292	-0.322682	0.205727	-0.266617	0.335185	0.331695	0.029794	0.0974075	0.144386	0.0817668	-0.154584	0.386307	-0.082751	-0.0385491	0.096536	0.0217249	-0.266929	0.0269666	-0.130491	0	0	0
	4	-0.266604	-0.112052	0.16426	-0.634878	0.38939	0.446023	0.0444023	0.121524	0.0956089	-0.0228177	0.29539	0.0306907	-0.518347	0.74541	0.0925806	0.0191729	0.531915	0.149685	-0.419788	0.230782	0.189667	-2.22e-16	0	0
	7	-7.85724	-8.91419	-7.27521	-10.5877	-6.71598	-7.9601	-3.62481	-5.44668	-5.95989	-1.44178	-2.98994	-2.62766	-1.99299	-0.0465689	-0.232497	-3.80741	-0.577565	0.0910092	-0.368775	-0.4079	0.387452	-4.441e-16	4.4409e-16	0
	9	-9.51688	-8.4126	-6.838	-12.2472	-6.92663	-7.07094	-7.07085	-6.04468	-5.32602	-5.05838	-4.06711	-3.01148	-3.75662	-0.55599	0.228665	-4.58375	-0.86198	0.565394	-1.40085	-0.541416	1.12637	0	8.8818e-16	0
	11	-9.40268	-8.14597	-6.86008	-11.2023	-5.85415	-6.697	-6.13858	-5.29224	-5.39016	-4.48306	-3.9687	-2.96949	-3.17845	-0.159913	0.0292353	-4.00863	-0.205093	0.235741	-0.846868	-0.152186	0.856024	-8.882e-16	0	8.8818e-16
	13	-9.41061	-7.79374	-5.89449	-11.075	-5.8737	-6.39382	-6.06935	-5.19658	-5.46899	-4.42216	-3.6499	-2.76969	-3.40089	0.114123	0.260276	-3.96444	-0.573316	0.45884	-1.06768	-0.296434	1.00141	0	0	8.8818e-16
	15	-8.42749	-7.66626	-5.4207	-10.8755	-5.68429	-5.5955	-5.92371	-4.90303	-5.25423	-4.06695	-3.59058	-2.49052	-3.05795	-0.132339	0.816644	-4.17675	-0.0950354	0.71011	-0.865657	-0.292983	0.919894	8.8818e-16	0	0
	17	-8.06552	-7.37412	-5.04428	-10.5624	-5.16848	-5.36612	-5.16768	-4.37644	-4.90285	-3.53794	-3.86273	-2.338	-2.68892	0.37157	0.780131	-3.79727	-0.500674	0.827958	-0.43761	-0.270092	1.16667	-8.882e-16	0	8.8818e-16
	19	-7.23728	-7.59004	-4.28348	-9.74906	-5.43885	-5.18199	-4.89295	-4.2666	-4.89245	-2.95136	-4.10515	-2.33141	-2.84327	0.0957829	1.10185	-3.47883	-0.286267	0.515522	-0.239931	-0.366551	1.19298	0	-8.882e-16	0
	21	-7.46842	-7.66627	-3.79014	-10.1199	-5.98412	-4.5966	-4.80434	-5.11631	-4.49019	-2.80543	-4.63881	-1.9662	-2.7735	-0.741204	1.16734	-3.30583	-1.07291	0.785956	-0.598197	-1.09348	1.22338	0	0	-8.882e-16
	23	-7.03014	-6.96194	-3.32465	-9.55701	-4.80042	-4.24953	-4.18527	-3.77944	-4.40422	-2.48821	-4.01239	-2.15609	-2.41791	0.430501	1.34402	-3.19596	-0.078398	1.01281	-0.12632	-0.348901	1.56498	0	0	8.8818e-16
	25	-6.41542	-7.81654	-2.69022	-9.21305	-5.93254	-4.23907	-3.9276	-4.25595	-4.37218	-1.60254	-4.55707	-1.81823	-2.21554	-0.0561877	1.38098	-2.5816	-0.59144	0.848592	0.246894	-0.437219	1.39151	-8.882e-16	0	8.8818e-16
	27	-6.34392	-8.24072	-2.23605	-8.53618	-5.96084	-3.5471	-3.68953	-4.66518	-3.96665	-1.23004	-4.84183	-1.37763	-2.16573	-0.42185	2.33714	-2.50441	-1.68172	1.15705	0.545825	-0.890595	1.92166	0	0	0
	29	-6.03098	-7.75566	-2.26722	-8.99427	-4.72707	-3.46422	-3.6507	-3.83649	-3.72428	-1.22741	-4.32438	-1.5025	-2.2942	-0.283441	2.17231	-2.69443	-1.09987	1.24319	0.226249	-0.200525	1.58649	0	0	0
	31	-5.36253	-8.20535	-2.05662	-7.67466	-5.31392	-3.43287	-3.10554	-4.55928	-3.8925	-0.297263	-4.86376	-1.16666	-1.8711	-0.730592	1.88521	-1.77567	-1.73957	1.19592	0.759723	-0.640289	1.43428	8.8818e-16	0	0
	33	-5.49754	-7.99435	-1.73073	-8.2145	-5.10292	-3.03359	-3.13047	-3.63527	-4.4083	-0.160447	-4.32991	-1.29934	-2.03127	-0.650361	1.91471	-2.00574	-0.955934	1.17431	0.824622	-0.297108	1.72856	0	0	0
	35	-4.50986	-8.0637	-1.41172	-7.78772	-5.06493	-2.89586	-2.74909	-3.45445	-4.19202	0.410981	-4.3968	-0.973855	-1.94425	-0.437951	2.49817	-1.76015	-1.57413	1.56191	1.04712	-0.778357	2.19039	8.8818e-16	0	0
	37	-4.46541	-7.62317	-0.894514	-8.0029	-5.14311	-3.15215	-2.37347	-3.22682	-4.1775	0.821935	-4.24955	-0.888306	-2.3693	-0.057339	2.61119	-1.68316	-0.339809	1.29115	0.829945	-0.343969	1.46526	0	-1.776e-15	-8.882e-16
	39	-4.62542	-8.88262	0.00313802	-7.42182	-5.07752	-2.19481	-2.33012	-3.21015	-2.91635	1.02163	-4.40527	-0.228695	-2.82989	-0.215376	3.05486	-1.58465	-0.816613	1.83219	1.13401	-0.323022	2.47536	8.8818e-16	0	0
	S.Fig. 2d - G-protein dissociation 500 ng/ml APLNR(F233)-cpGFP
	time (min)	100 µM Apelin			10 µM Apelin			1 µM Apelin			100 nM Apelin			10 nM Apelin			1 nM Apelin			100 pM Apelin			vehicle
	X	Y1	Y2	Y3	Y1	Y2	Y3	Y1	Y2	Y3	Y1	Y2	Y3	Y1	Y2	Y3	Y1	Y2	Y3	Y1	Y2	Y3	Y1	Y2	Y3
	0	1.0004	0.0230459	-0.271026	0.915128	0.0994473	-0.172406	1.24062	0.141558	0.203754	0.367798	0.0760998	-0.15121	0.425487	0.178379	0.152702	0.652787	-0.0112865	0.213007	0.171516	0.412008	0.106472	0	0	-2.22045e-16
	2	-0.211431	-0.156973	0.147212	-0.118891	0.0487771	-0.0273503	-0.424497	0.0581138	-0.07612	-0.0420828	0.327796	0.0997385	-0.0497267	-0.0818208	-0.0385795	-0.0484398	0.00561227	-0.172036	-0.0838075	-0.177296	-0.0371136	0	0	-5.551e-17
	4	-0.788966	0.133928	0.123814	-0.796237	-0.148225	0.199756	-0.81612	-0.199671	-0.127634	-0.325715	-0.403896	0.0514715	-0.37576	-0.096558	-0.114123	-0.604347	0.00567425	-0.0409703	-0.0877087	-0.234712	-0.0693582	2.2204e-16	2.2204e-16	2.2204e-16
	7	-0.730073	1.5758	0.813916	-2.18607	-1.14494	0.0430897	-1.77752	-2.39759	0.794362	0.0323044	-0.664077	2.00607	-0.31624	0.98345	-0.002033	0.101738	0.422346	0.544368	0.219506	-0.782601	1.31493	0	-4.441e-16	0
	9	-1.53465	2.47936	1.35648	-3.18746	-0.65271	0.412708	-2.85467	-1.89371	0.732207	-0.478861	-0.362835	1.93508	-1.06358	1.17584	-0.330869	-0.768675	0.527633	0.383285	-0.187728	-0.782891	1.18176	0	0	0
	11	-2.34792	2.30603	1.19908	-3.70181	-0.445348	0.645742	-3.81854	-2.28935	0.926236	-0.988388	-0.748479	2.03039	-1.51494	1.17612	-0.255548	-1.70604	0.495268	0.290848	-0.892432	-0.976248	1.0847	-4.441e-16	-4.441e-16	4.4409e-16
	13	-2.11042	2.5116	1.08604	-3.51738	-0.615607	0.350144	-3.85176	-2.54376	0.644479	-0.65686	-0.248603	1.9485	-1.69516	0.918919	-0.532091	-1.24252	0.507937	0.149582	-0.856755	-1.41988	0.913115	-4.441e-16	-8.882e-16	4.4409e-16
	15	-2.69018	2.97547	0.483562	-3.76917	-0.10417	-0.0087182	-4.20043	-2.21741	0.184086	-0.826319	-0.0550795	1.45831	-1.78276	0.909694	-0.596498	-1.49316	0.793359	-0.248458	-0.722969	-1.51741	0.378162	0	0	4.4409e-16
	17	-2.9955	2.90841	0.464675	-4.11208	-0.48843	0.0754364	-4.25742	-2.18372	0.447574	-1.06786	-0.0146507	1.84753	-1.87468	0.743379	-0.63397	-1.17533	0.717272	-0.339408	-0.920864	-1.12721	0.757638	0	8.8818e-16	-8.882e-16
	19	-3.11945	3.29178	0.381692	-3.86037	-0.380754	0.732518	-4.25929	-2.0041	-0.0671902	-0.949324	-0.0628236	1.65155	-1.61861	0.987045	-0.767955	-1.5739	0.998128	-0.3128	-0.615536	-1.37203	0.448657	8.8818e-16	-8.882e-16	8.8818e-16
	21	-3.22882	3.2875	0.316072	-4.15023	-0.182551	0.41002	-4.54301	-2.10181	0.839852	-1.05312	0.0702803	1.36835	-1.45117	0.706518	-0.356539	-1.79425	0.444439	-0.192194	-1.08954	-1.40422	0.676084	-8.882e-16	8.8818e-16	-8.882e-16
	23	-3.84279	3.31272	-0.0219692	-4.15035	-0.0573076	-0.231371	-4.94742	-1.95924	-0.202823	-0.993842	0.212099	0.987805	-1.81427	0.755752	-0.670719	-1.99611	0.816986	-0.821761	-0.785609	-1.59627	0.376213	8.8818e-16	-8.882e-16	0
	25	-3.84469	3.59254	-0.292901	-4.07354	-0.0229156	0.37846	-5.38879	-1.92118	-0.336995	-1.29417	0.479561	0.957889	-2.05716	0.515945	-0.880556	-2.26191	0.602296	-0.685605	-1.31388	-1.3616	0.364397	0	8.8818e-16	0
	27	-4.15627	4.0592	-0.789284	-4.29088	-0.0400461	-0.0975858	-5.40665	-1.70903	-0.290845	-1.62521	0.616821	0.460324	-2.42352	0.501712	-1.29741	-1.97687	0.823415	-1.51505	-1.41581	-1.04688	0.220612	0	0	0
	29	-4.37175	3.98815	-0.157568	-4.67701	-0.0133244	0.742129	-5.7036	-1.41636	-0.2283	-1.47797	0.711168	1.32112	-2.68141	0.668065	-0.808782	-2.48276	0.544688	-0.693774	-1.79275	-1.23462	0.367841	0	-8.882e-16	8.8818e-16
	31	-4.91169	3.4732	-0.865341	-5.29817	0.0915074	0.458948	-5.98951	-1.57985	-0.181171	-2.13981	0.48549	1.10368	-2.85537	0.264939	-0.78695	-2.62352	0.63609	-1.34946	-1.81346	-1.06294	0.354474	8.8818e-16	8.8818e-16	0
	33	-4.89197	4.35286	-0.611206	-5.0759	0.261295	-0.0398058	-5.81466	-1.47714	-0.522693	-1.69296	1.37851	0.971278	-2.58538	1.13446	-0.702326	-2.54457	1.19295	-1.03316	-1.9902	-0.693666	0.514763	0	0	0
	35	-4.90514	4.47757	-0.872429	-5.34629	0.696361	0.127711	-6.16155	-0.937668	-1.01545	-2.13239	0.731683	0.784417	-2.57696	1.168	-1.05771	-2.90074	0.475372	-1.31571	-1.88332	-0.481618	0.218366	0	8.8818e-16	8.8818e-16
	37	-5.04204	4.44285	-0.977203	-5.42502	-0.103496	0.416637	-6.39285	-1.22719	-0.150453	-2.14054	1.18449	1.61446	-3.40449	0.541553	-1.03451	-2.9773	0.603413	-1.34221	-1.99883	-1.11201	0.319096	-8.882e-16	0	-8.882e-16
	39	-4.63545	4.68165	-1.28598	-4.94297	0.564929	0.224965	-5.87843	-1.32802	-0.856746	-1.96538	1.09637	0.822738	-2.57938	1.01551	-1.07442	-2.41326	0.953603	-2.03838	-1.91161	-0.901851	0.225861	0	-8.882e-16	0
	S.Fig. 2e - G-protein dissociation 500 ng/ml APLNR(K235)-cpGFP
	time (min)	100 µM Apelin			10 µM Apelin			1 µM Apelin			100 nM Apelin			10 nM Apelin			1 nM Apelin			100 pM Apelin			vehicle
	X	Y1	Y2	Y3	Y1	Y2	Y3	Y1	Y2	Y3	Y1	Y2	Y3	Y1	Y2	Y3	Y1	Y2	Y3	Y1	Y2	Y3	Y1	Y2	Y3
	0	0.554964	0.228781	0.850948	0.585357	0.339292	0.708061	0.257299	0.0895925	0.347258	-0.416631	0.231007	0.549653	0.904015	0.314259	0.290592	0.487161	0.209768	0.0927478	0.349787	0.179804	0.143689	4.44089e-16	0	4.44089e-16
	2	-0.134623	0.0835406	-0.183079	-0.142478	-0.150788	-0.12433	0.126273	0.0719786	-0.0147281	0.148528	0.240867	-0.192972	-0.0924988	0.0440847	-0.195056	-0.154648	-0.0080879	-0.0493712	-0.279618	0.036103	-0.214072	0	5.5511e-17	0
	4	-0.420341	-0.312322	-0.667869	-0.442878	-0.188504	-0.583731	-0.383572	-0.161571	-0.33253	0.268103	-0.471874	-0.356681	-0.811516	-0.358344	-0.0955355	-0.332513	-0.20168	-0.0433766	-0.0701685	-0.215907	0.070383	-2.22e-16	-1.11e-16	0
	7	-2.09148	-2.06519	-2.21465	-1.64473	-3.0478	-3.60031	-0.360692	-1.17964	-0.210613	1.0268	0.543703	-3.47523	-2.76533	-0.958737	-0.29668	0.575703	-0.300616	0.789113	0.359892	-0.90485	-1.65369	4.4409e-16	0	0
	9	-2.68814	-1.70294	-1.92737	-2.81385	-2.67436	-3.36667	-1.17764	-1.33109	0.211584	0.415136	0.532936	-2.54591	-3.13609	-1.13865	-0.0848457	0.767797	-0.735665	1.12848	0.137759	-1.28512	-1.12585	-4.441e-16	4.4409e-16	0
	11	-2.93977	-1.55759	-1.44733	-2.59061	-2.51809	-3.46281	-1.69387	-1.51627	-0.679716	0.194909	0.304519	-2.34082	-3.1636	-1.31593	0.00033314	0.661616	-0.810063	1.06756	0.243635	-1.41813	-1.05772	-4.441e-16	0	0
	13	-2.64885	-1.33593	-2.22061	-2.78723	-2.66573	-4.15545	-1.98854	-1.43618	-1.97928	0.357659	0.612859	-3.14446	-3.4683	-1.39932	-0.685282	0.584746	-0.717046	0.769289	0.472863	-0.810964	-1.36923	0	0	0
	15	-2.71876	-1.26832	-2.67062	-2.94137	-2.29322	-4.19958	-2.74974	-1.42776	-1.85854	-0.0966916	0.439758	-3.26134	-4.01744	-1.38636	-0.596473	0.159364	-0.946469	1.24574	0.624748	-1.05025	-1.34696	8.8818e-16	4.4409e-16	0
	17	-2.66541	-1.30792	-2.99741	-3.14914	-2.61474	-4.38127	-3.03432	-1.34592	-2.08648	-0.234952	0.654703	-3.16303	-4.18816	-1.69758	-0.597797	0.336667	-1.138	1.06231	0.425791	-0.780351	-1.52607	0	0	0
	19	-2.52732	-0.87847	-3.04809	-3.43493	-2.25005	-4.2075	-3.25041	-1.55477	-1.78563	-0.292662	0.93054	-3.05811	-4.49415	-1.84257	-0.815508	-0.194872	-1.18602	0.990297	-0.105417	-0.738072	-1.61836	0	8.8818e-16	0
	21	-2.40178	-0.998943	-3.30361	-3.56379	-1.85712	-4.16386	-3.1334	-1.29619	-2.20572	-0.154972	1.0661	-3.02257	-4.61582	-1.61896	-0.80023	0.0499964	-1.39671	0.975932	0.526898	-1.05985	-1.54498	0	8.8818e-16	0
	23	-2.13421	-1.02695	-3.8575	-3.43811	-2.35088	-4.43891	-3.24173	-1.67141	-2.69653	-0.227416	1.3271	-3.81301	-4.31702	-2.0663	-1.32156	-0.180138	-1.4343	0.957244	0.810438	-1.0132	-1.57529	8.8818e-16	0	0
	25	-2.10647	-0.818778	-4.01657	-3.3421	-2.14786	-5.02648	-3.28787	-1.56704	-2.68268	-0.42462	1.14814	-3.78991	-4.28359	-1.85627	-1.34214	0.0876031	-1.56764	0.811018	0.318436	-0.927295	-1.56222	8.8818e-16	8.8818e-16	0
	27	-1.71845	-0.669882	-4.49542	-3.32961	-2.12594	-4.8666	-2.68742	-1.36225	-2.29918	0.118065	1.29799	-3.70934	-4.42867	-1.63209	-1.80879	0.539467	-1.41355	0.945731	0.800411	-0.847683	-1.49765	-8.882e-16	-8.882e-16	0
	29	-2.3008	-0.26936	-4.15865	-3.68311	-1.59421	-4.57136	-3.09074	-1.56385	-2.8691	-0.145584	1.30712	-4.26316	-4.62037	-1.74755	-1.78163	-0.249478	-1.41749	0.492028	0.259104	-0.810558	-1.64339	8.8818e-16	0	0
	31	-2.11118	-0.12341	-4.42829	-3.56821	-1.72996	-4.70036	-2.79782	-1.08197	-2.74314	0.277247	1.55724	-3.76317	-4.86985	-1.75963	-1.86623	0.174681	-1.59365	0.916144	0.162715	-0.47041	-1.7841	-8.882e-16	-8.882e-16	0
	33	-1.99576	-0.422796	-5.00998	-3.83892	-2.20805	-5.42668	-2.68602	-1.43444	-2.69954	0.0157368	1.53524	-4.54971	-4.83147	-2.27	-2.11957	0.399371	-2.00651	0.803181	0.162767	-1.06283	-1.95645	-8.882e-16	8.8818e-16	0
	35	-1.96357	0.0463624	-5.39257	-3.85419	-1.4943	-5.29357	-2.66398	-0.817268	-2.47364	0.210746	1.95216	-4.27674	-4.55205	-1.68735	-2.46053	-0.417478	-1.29403	0.818401	0.49407	-0.495617	-1.32654	0	-8.882e-16	0
	37	-1.77096	-0.07175	-5.12967	-4.15946	-1.36638	-5.40274	-3.04255	-0.945555	-3.10809	0.103608	1.9088	-3.69986	-4.85059	-2.01988	-2.35532	-0.294486	-1.8478	0.69149	-0.0787955	-0.59901	-1.70974	-8.882e-16	-8.882e-16	0
	39	-1.69768	0.516345	-6.01188	-3.89357	-1.36971	-5.68124	-3.16486	-0.967954	-3.09683	-0.0588702	2.41259	-4.21049	-4.97096	-1.64225	-2.78251	-0.446446	-1.86921	0.298356	-0.42647	-0.140067	-2.16519	8.8818e-16	0	0
	S.Fig. 2f - G-protein dissociation pcDNA
	time (min)	100 µM Apelin			10 µM Apelin			1 µM Apelin			100 nM Apelin			10 nM Apelin			1 nM Apelin			100 pM Apelin			vehicle
	X	Y1	Y2	Y3	Y1	Y2	Y3	Y1	Y2	Y3	Y1	Y2	Y3	Y1	Y2	Y3	Y1	Y2	Y3	Y1	Y2	Y3	Y1	Y2	Y3
	0	-0.313428	0.289124	-0.530509	-0.7344	0.48718	-0.735012	-0.914576	0.442454	-0.649372	-0.876557	0.00411192	-0.441359	-0.178991	0.524866	-0.548334	-0.786251	0.265712	-0.44734	-0.529495	0.134187	-0.420753	4.44089e-16	2.22045e-16	0
	2	0.172728	-0.0192985	0.396918	-0.324839	-0.283949	0.457501	0.0698998	-0.0753491	0.525381	0.159291	0.00910448	0.34241	-0.141407	-0.0313769	0.590421	0.0845021	-0.05366	0.241547	-0.0418971	-0.145562	0.293666	0	5.5511e-17	0
	4	0.1407	-0.269825	0.133592	1.05924	-0.203231	0.277511	0.844676	-0.367105	0.12399	0.717266	-0.0132164	0.0989498	0.320398	-0.493489	-0.0420875	0.701749	-0.212052	0.205793	0.571392	0.0113746	0.127087	2.2204e-16	0	0
	7	0.0939445	0.122268	2.73125	0.867143	-0.218067	2.25122	0.435691	-0.858821	-0.153194	-0.0207335	0.677355	1.70332	0.195308	-0.968292	2.70733	0.0100924	0.065575	3.43054	-0.694171	0.445016	1.41639	0	4.4409e-16	-8.882e-16
	9	0.109936	-0.486631	2.28011	-0.0924418	-1.34859	1.54472	0.603081	-0.462701	-1.8303	-1.4472	0.410001	1.54639	0.212346	-1.86298	2.36365	0.446448	-0.405217	2.98036	-0.39794	0.0226799	2.3218	0	-4.441e-16	0
	11	-0.39274	-0.774639	1.68627	-0.162082	-1.65717	0.848991	0.348297	-0.664428	-2.57428	-1.86642	0.330021	1.12783	0.135052	-2.41713	1.15999	0.542035	-0.957987	1.84284	-0.668148	-0.308295	1.85292	0	0	0
	13	0.0356408	-0.789597	2.12086	0.406919	-2.01822	1.07579	0.313569	-0.846375	-3.69365	-1.80843	0.507198	1.10037	0.284947	-2.93333	1.52226	0.715176	-1.09613	1.37485	0.0401817	-0.471919	2.42399	0	-4.441e-16	0
	15	0.194239	-0.997354	2.22251	0.871144	-2.0561	1.37118	0.463976	-0.95867	-4.12134	-1.63231	0.471062	1.03743	0.739493	-2.97772	1.50398	1.16448	-1.23409	1.38803	0.413269	-0.626479	2.52733	0	4.4409e-16	0
	17	0.286746	-1.43408	2.51708	1.02492	-1.89701	0.950632	-0.0577052	-1.17888	-4.50608	-1.70996	0.226567	0.914552	0.862306	-3.14988	1.3315	1.60416	-1.43723	1.1114	0.549786	-0.631971	2.38047	0	4.4409e-16	0
	19	0.882424	-1.28894	2.82745	1.29338	-1.99461	1.15837	-0.0811559	-1.14151	-4.54637	-1.3191	0.31902	0.920691	1.03254	-3.62248	1.52322	2.08581	-1.47456	1.17191	1.12	-0.461934	2.23174	0	-4.441e-16	0
	21	0.843563	-1.1247	2.61758	0.880009	-1.99373	0.951131	0.00672533	-1.41947	-4.5274	-1.17514	0.223812	0.355353	0.978455	-3.60146	1.09109	1.75199	-1.7254	0.964037	0.840336	-0.680547	2.19571	-8.882e-16	0	0
	23	0.35981	-1.21843	2.57042	1.0643	-2.27602	1.34411	-0.445721	-1.34273	-4.759	-1.72249	0.218609	0.48938	0.598522	-4.3591	1.35816	1.79889	-1.60868	1.14664	0.847481	-0.739064	2.55605	0	0	0
	25	0.783032	-1.62288	2.64168	0.989214	-2.04079	1.07459	-0.327694	-1.39343	-4.92031	-1.55766	0.293117	0.313926	0.706863	-4.36078	1.41241	1.70762	-1.93489	1.02793	0.890106	-1.22934	2.26257	0	4.4409e-16	0
	27	1.45885	-1.54063	2.61713	1.2897	-2.48465	1.05476	0.301968	-1.44884	-4.72953	-1.00677	-0.191757	0.0534935	1.06901	-4.56827	1.0317	2.72945	-1.90264	1.06796	1.50882	-1.25246	2.04323	0	0	0
	29	1.30202	-1.66776	2.69778	1.12369	-2.28047	1.08523	0.179474	-1.77428	-4.692	-0.844227	-0.217591	-0.18908	1.21139	-5.27802	1.32633	2.27749	-2.49004	1.08661	1.51053	-1.16138	2.38029	0	-8.882e-16	0
	31	1.08839	-1.88945	2.80883	0.59002	-2.59865	1.10037	0.171363	-1.71605	-4.75496	-0.694221	-0.0139703	0.0780244	0.903747	-5.38679	1.40269	2.11429	-2.73926	1.341	1.53749	-1.49863	2.39916	0	0	0
	33	1.10553	-1.92956	2.00932	0.431883	-2.29193	0.868591	0.0794771	-1.61642	-4.67596	-0.850389	-0.114311	-0.518362	0.72793	-5.42748	1.08948	2.35386	-2.48011	0.67196	1.51959	-1.24336	1.98386	0	0	0
	35	1.1338	-2.02851	2.57519	0.232692	-2.43766	0.763765	0.40397	-1.86023	-5.04124	-0.992233	-0.384869	-0.591932	0.560933	-6.07158	1.11489	2.34291	-2.96909	1.29458	1.58009	-2.03755	2.10866	0	0	0
	37	1.56227	-1.31743	2.69832	0.77397	-1.97482	0.839684	0.607515	-1.7632	-5.00479	-0.771224	0.191471	-0.439791	1.17111	-5.42714	1.06393	2.62226	-2.87507	1.28267	1.70189	-1.44758	2.44352	0	-8.882e-16	0
	39	0.876051	-2.13468	2.64781	0.232215	-2.78427	0.635832	0.189629	-1.73768	-5.15772	-0.930425	0.0802419	-0.453165	0.565532	-6.25418	1.09133	2.21909	-3.02601	1.05608	1.57004	-1.84355	2.6841	0	0	0

## Sheet: S.Fig. 3
	S.Fig. 3a - ARR3 recruitment APLNR WT
	time (min)	vehicle			0,1 nM Apelin			1 nM Apelin			3 nM Apelin			10 nM Apelin			30 nM Apelin			100 nM Apelin			1 µM Apelin
	X	Mean	StD	N	Mean	StD	N	Mean	StD	N	Mean	StD	N	Mean	StD	N	Mean	StD	N	Mean	StD	N	Mean	StD	N
	0	0	0	4	-0.115065	0.163913	4	-0.24823	0.413037	4	-0.314023	0.512589	4	-0.617327	0.202785	4	-0.153583	0.290496	4	-0.0856877	0.309256	4	1.13111	1.26038	4
	0.75	0	0	4	-0.0750457	0.309313	4	0.0362775	0.324544	4	0.114869	0.353522	4	-0.136342	0.408382	4	-0.0755171	0.426435	4	-0.0745212	0.488869	4	0.215966	0.448776	4
	1.5	0	0	4	-0.21218	0.250121	4	-0.181052	0.302145	4	-0.193672	0.182474	4	0.123097	0.225941	4	-0.450813	0.591781	4	-0.475015	0.322717	4	-0.136116	0.391671	4
	2.25	0	0	4	0.402291	0.226463	4	0.393005	0.271071	4	0.392826	0.330747	4	0.630572	0.200195	4	0.679913	0.281755	4	0.635224	0.191945	4	0.685779	0.683485	4
	3	0	0	4	0.921661	1.25084	4	1.96389	1.37458	4	2.53224	1.49253	4	3.52965	1.64025	4	6.06274	2.1409	4	11.0233	6.05244	4	17.0532	10.0525	4
	3.75	0	0	4	0.23929	0.815405	4	1.13198	0.993669	4	1.50839	0.782814	4	3.40998	1.21579	4	6.02255	3.2672	4	12.2416	7.82176	4	18.5526	11.6862	4
	4.5	0	0	4	0.118512	1.41447	4	0.872734	1.70796	4	1.87613	1.23579	4	3.50286	1.89773	4	6.77446	3.71052	4	13.1741	7.96045	4	19.867	12.8945	4
	5.25	0	0	4	-0.339586	1.49065	4	0.757617	1.68996	4	1.55499	1.18811	4	3.49943	1.53308	4	6.98826	3.55799	4	14.0307	9.08909	4	20.8033	13.1075	4
	6	0	0	4	0.21452	1.27807	4	0.840834	0.466399	4	1.99223	1.14181	4	3.7506	1.03872	4	7.43881	3.98282	4	14.2484	9.17977	4	20.6135	14.1991	4
	6.75	0	0	4	-0.161708	1.86271	4	0.281788	1.66474	4	1.51625	1.76	4	3.54857	2.30236	4	7.60355	4.39786	4	14.9554	9.79295	4	20.9617	13.9845	4
	7.5	0	0	4	-0.102076	1.24446	4	0.827412	1.12896	4	1.67708	0.891638	4	3.57079	1.07297	4	8.05158	4.3462	4	15.8484	10.3759	4	21.4052	14.6957	4
	8.25	0	0	4	-0.110156	1.19769	4	0.111026	1.63969	4	1.27067	1.97705	4	3.65224	2.44023	4	7.81677	5.18394	4	14.4614	10.7413	4	20.6788	14.7463	4
	9	0	0	4	-0.555271	1.23426	4	0.120769	1.31538	4	0.86711	1.60977	4	2.72014	2.54849	4	7.56338	5.26818	4	15.1997	10.6372	4	20.5925	14.9457	4
	9.75	0	0	4	-0.738797	1.56548	4	0.498804	1.64134	4	0.964039	1.2234	4	3.31623	2.83436	4	7.65449	4.92249	4	14.4348	10.5486	4	21.193	14.9567	4
	10.5	0	0	4	-0.556201	1.01209	4	0.197807	1.78881	4	0.564147	1.94185	4	3.56336	2.86522	4	8.11017	5.75146	4	14.8753	10.9217	4	20.7801	15.4424	4
	11.25	0	0	4	-0.935096	1.21764	4	0.481784	1.49549	4	1.13407	1.26976	4	2.76408	2.80653	4	7.99013	5.57777	4	14.4881	11.3727	4	20.5146	14.5621	4
	12	0	0	4	-1.11268	0.927985	4	0.00441998	1.39444	4	0.966942	1.47401	4	2.89835	2.67727	4	7.11464	5.60038	4	13.7777	11.2609	4	19.8592	14.6069	4
	12.75	0	0	4	-1.0002	0.770381	4	0.26582	1.00328	4	0.769332	0.767881	4	3.07018	3.04818	4	7.66389	5.71683	4	14.3339	11.023	4	19.9844	14.8118	4
	13.5	0	0	4	-1.24195	1.66727	4	-0.631279	2.40579	4	0.479594	1.86875	4	2.59182	2.90012	4	6.86601	5.64576	4	13.8279	10.7417	4	19.5026	14.7148	4
	14.25	0	0	4	-1.47029	0.972389	4	-0.825756	1.08205	4	0.0712364	0.922754	4	2.69022	2.52313	4	7.50981	6.75787	4	13.3322	11.0093	4	19.224	14.7698	4
	15	0	0	4	-1.8933	1.89499	4	-0.870253	2.24156	4	-0.289675	1.38279	4	2.12492	3.87057	4	6.32848	6.67047	4	12.8694	10.8183	4	18.8516	14.9043	4
	15.75	0	0	4	-1.28197	0.769601	4	0.256979	1.64314	4	0.86274	0.805457	4	2.56747	2.45	4	7.18689	5.92782	4	13.5114	10.854	4	19.5214	14.3445	4
	16.5	0	0	4	-1.03647	2.15838	4	-0.156174	1.03027	4	0.761206	1.32843	4	2.2016	3.24226	4	6.67937	6.00866	4	13.8173	10.5283	4	18.6608	14.0209	4
	17.25	0	0	4	-1.52672	2.0286	4	-0.402781	1.12761	4	-0.0865046	2.16802	4	2.14001	3.43681	4	7.54401	5.67178	4	12.5595	10.3884	4	18.1669	14.1232	4
	18	0	0	4	-1.89268	1.72708	4	-0.974818	2.07021	4	-0.344198	1.62261	4	1.8102	3.45683	4	6.21142	6.17829	4	12.3034	10.6912	4	18.0964	13.4722	4
	18.75	0	0	4	-1.42176	0.933819	4	-0.433288	1.71397	4	0.0891915	2.35044	4	1.59064	2.56424	4	6.57962	5.45398	4	12.7696	9.27609	4	18.5064	12.7744	4
	19.5	0	0	4	-2.81815	1.34168	4	-1.45446	2.83221	4	-0.798972	2.2056	4	1.08704	5.15457	4	6.053	6.20051	4	12.1065	10.3173	4	15.8747	13.5604	4
	20.25	0	0	4	-1.00617	1.23991	4	-0.215521	0.931726	4	-0.0733659	0.969891	4	2.06986	2.27322	4	5.73942	5.46918	4	12.9066	10.1994	4	18.6027	12.4756	4
	21	0	0	4	-0.0285704	1.63433	4	0.167106	0.646327	4	0.367794	1.29252	4	2.78787	1.49073	4	6.4522	4.98443	4	12.6108	9.55991	4	17.7401	12.6517	4
	21.75	0	0	4	-1.01543	1.43355	4	-1.32928	0.963814	4	0.0975915	0.65035	4	2.20087	1.74358	4	5.37111	5.45935	4	10.5002	9.19596	4	17.3057	12.59	4
	22.5	0	0	4	-2.31252	1.60505	4	-2.45984	2.05814	4	-0.333652	1.64184	4	0.367412	3.81508	4	4.64995	5.53936	4	9.8105	9.25095	4	16.4658	11.171	4
	23.25	0	0	4	-1.74303	1.16408	4	-0.802353	0.914577	4	-1.21409	1.13387	4	0.446618	2.37324	4	5.01586	6.13958	4	10.2804	9.30785	4	16.4054	13.2569	4
	24	0	0	4	-0.915982	2.65904	4	-2.31388	2.24391	4	-0.55063	1.60876	4	0.618109	2.45173	4	5.80804	5.28162	4	10.917	9.04108	4	17.2087	11.7153	4
	24.75	0	0	4	-2.33349	1.34407	4	-1.70264	0.326028	4	-0.535469	1.61425	4	0.901447	2.759	4	6.07027	4.36578	4	10.8919	8.39918	4	15.7406	12.0206	4
	25.5	0	0	4	-2.72307	1.95896	4	-2.26454	2.88166	4	-1.13601	1.78476	4	0.171689	1.86752	4	4.63468	4.86894	4	9.27897	8.30038	4	15.7468	12.3092	4
	26.25	0	0	4	-1.44517	1.84955	4	-1.0025	1.50633	4	-1.23207	1.50025	4	1.44642	2.3959	4	5.9444	4.43213	4	10.4736	7.67936	4	16.2426	11.2326	4
	27	0	0	4	-1.49073	1.31362	4	-1.41076	1.67571	4	-0.79992	1.49355	4	0.242473	2.48012	4	3.69347	5.40267	4	9.87315	8.94566	4	15.6075	10.0686	4
	27.75	0	0	4	-1.54326	2.2077	4	-1.41055	2.48729	4	0.0827858	2.73874	4	1.54643	3.14172	4	4.99774	3.77227	4	9.39624	8.60614	4	16.2254	12.5619	4
	28.5	0	0	4	0.324978	3.24454	4	-1.0281	3.03789	4	-0.362065	2.76996	4	2.06363	1.78667	4	6.56904	2.23708	4	11.2906	5.82244	4	16.3762	9.54361	4
	29.25	0	0	4	-0.44003	2.33625	4	0.832774	0.444806	4	0.533321	1.95787	4	2.19322	2.49133	4	5.23823	3.88182	4	10.0478	6.65803	4	16.177	9.71373	4
	30	0	0	4	-1.09114	2.6506	4	-2.07143	3.07323	4	-1.01729	2.7733	4	0.988586	1.57171	4	5.70631	3.60864	4	8.98181	6.49182	4	15.1212	11.7318	4
	30.75	0	0	4	-1.85447	2.54123	4	-0.334226	2.53628	4	-0.344636	3.9631	4	1.66373	1.81934	4	4.90373	3.05053	4	11.4878	5.96583	4	15.2785	10.4584	4
	31.5	0	0	4	-0.285385	2.40814	4	-1.17708	1.37235	4	-0.39814	1.5801	4	1.5006	1.4108	4	5.78847	3.81552	4	9.32348	6.3462	4	16.7196	12.0586	4
	32.25	0	0	4	-1.14422	1.12761	4	-1.05973	1.49623	4	-1.29004	2.76306	4	0.706238	2.54294	4	3.58823	4.62837	4	9.49949	7.64709	4	15.7907	10.127	4
	33	0	0	4	-1.06607	2.67233	4	-1.63861	0.966238	4	-0.77043	1.25483	4	0.474828	2.32389	4	3.75821	4.10794	4	8.16988	7.35962	4	14.9307	10.0463	4
	33.75	0	0	4	-0.726514	3.49871	4	-0.356147	1.34011	4	-1.31763	1.33594	4	1.01409	0.691612	4	4.7812	3.70238	4	8.86203	5.26265	4	14.9409	9.58153	4
	S.Fig. 3b - ARR3 recruitment APLNR(F233)-cpGFP
	time (min)	vehicle			0,1 nM Apelin			1 nM Apelin			3 nM Apelin			10 nM Apelin			30 nM Apelin			100 nM Apelin			1 µM Apelin
	X	Mean	StD	N	Mean	StD	N	Mean	StD	N	Mean	StD	N	Mean	StD	N	Mean	StD	N	Mean	StD	N	Mean	StD	N
	0	0	0	4	-0.181675	0.746205	4	-0.469701	0.52654	4	-0.227198	0.496569	4	-0.543253	0.764668	4	-0.293187	0.772809	4	-0.200623	0.472413	4	0.128179	0.320256	4
	0.75	0	0	4	0.150212	0.342886	4	0.295333	0.376674	4	0.140659	0.0719752	4	0.304241	0.61477	4	0.239602	0.263571	4	0.0407253	0.190042	4	0.343079	0.249099	4
	1.5	0	0	4	-0.176847	0.562303	4	-0.0387324	0.424955	4	-0.146321	0.536508	4	-0.138501	0.275473	4	-0.25475	0.406769	4	-0.32746	0.429025	4	0.205665	0.251539	4
	2.25	0	0	4	0.20831	0.53043	4	0.2131	0.563651	4	0.232861	0.34624	4	0.377514	0.625821	4	0.308335	0.78134	4	0.487358	0.540682	4	0.465284	0.604843	4
	3	0	0	4	0.637657	0.671714	4	1.2754	1.17038	4	2.08092	0.668708	4	2.13969	1.0344	4	3.13777	1.30488	4	4.22588	1.02768	4	5.06821	1.80726	4
	3.75	0	0	4	0.202824	0.575016	4	0.29959	0.39664	4	1.09864	0.136522	4	1.95715	0.489439	4	2.70463	0.503277	4	3.30998	1.27706	4	4.72775	1.55563	4
	4.5	0	0	4	0.505042	0.460015	4	0.991415	1.08076	4	1.15508	0.351507	4	1.6519	0.267353	4	2.70918	0.774894	4	3.87613	1.08	4	5.31385	1.41503	4
	5.25	0	0	4	-0.0135301	1.08703	4	0.731541	0.826878	4	1.12487	0.734481	4	2.12076	0.590983	4	2.91283	0.545173	4	3.71789	1.37482	4	5.44722	1.77691	4
	6	0	0	4	0.745528	1.04483	4	1.16346	1.1897	4	1.48122	0.387645	4	2.29808	0.550831	4	3.17391	0.782916	4	4.48837	1.42978	4	5.55832	1.88784	4
	6.75	0	0	4	-0.288903	1.30631	4	0.503121	0.903969	4	1.08695	0.649734	4	1.8466	1.43314	4	3.00131	0.706307	4	3.8523	1.49959	4	5.33642	1.6912	4
	7.5	0	0	4	0.47031	1.23684	4	1.05378	0.954417	4	1.40889	1.01343	4	2.30128	1.5777	4	3.2255	0.530417	4	4.18841	1.35754	4	6.27043	1.31837	4
	8.25	0	0	4	-0.144501	0.809154	4	0.553618	0.63434	4	1.12042	0.356843	4	2.01469	0.403282	4	2.94795	0.61769	4	4.17059	2.1428	4	5.57873	2.46899	4
	9	0	0	4	0.536871	1.00885	4	0.399422	1.14445	4	0.911763	0.48971	4	2.207	0.566141	4	3.27549	0.222975	4	4.16164	1.99411	4	6.04344	2.32644	4
	9.75	0	0	4	0.475619	0.850391	4	0.978624	0.7388	4	1.0557	0.637958	4	2.08879	0.854618	4	3.17445	0.6277	4	4.82779	1.71019	4	5.62859	1.89276	4
	10.5	0	0	4	-0.211467	0.749856	4	0.583334	0.98544	4	0.900743	0.721448	4	2.68977	0.293522	4	3.01081	0.434493	4	4.01542	1.27614	4	5.96393	1.75151	4
	11.25	0	0	4	0.878874	1.30878	4	0.607438	0.476377	4	1.46131	0.972702	4	2.05059	0.725491	4	3.03465	0.852685	4	3.86822	1.4911	4	5.98392	2.00892	4
	12	0	0	4	0.65381	1.66109	4	0.525254	0.830892	4	1.44745	0.843282	4	2.2209	1.09136	4	3.40192	0.542069	4	4.35625	1.46974	4	6.77056	1.94417	4
	12.75	0	0	4	-0.0287621	0.935363	4	-0.240699	0.783038	4	0.727442	0.730165	4	1.87961	1.16917	4	2.15653	0.946088	4	3.77962	1.28238	4	5.96708	1.97198	4
	13.5	0	0	4	-0.41968	0.7504	4	-0.565612	0.823947	4	0.108753	0.840599	4	1.25738	1.09176	4	2.30191	0.755301	4	2.98488	1.84162	4	5.1941	1.92129	4
	14.25	0	0	4	-0.704318	0.434772	4	-0.728413	1.47035	4	-0.347642	1.28479	4	1.04234	1.10175	4	1.70233	1.34689	4	3.32606	1.55429	4	5.30553	1.90168	4
	15	0	0	4	-0.0171184	0.872838	4	0.528372	1.14032	4	0.322179	0.811413	4	1.64296	0.396012	4	2.22784	0.528438	4	3.66214	1.72073	4	5.83447	2.28898	4
	15.75	0	0	4	0.245221	0.44225	4	0.792364	0.390029	4	1.4207	0.872072	4	2.47817	1.16878	4	2.70051	1.04944	4	4.39341	2.63605	4	6.24115	2.14627	4
	16.5	0	0	4	-0.39189	0.833663	4	0.273733	0.851461	4	0.305405	0.24547	4	1.82176	0.607556	4	2.33157	0.988215	4	3.79093	1.96892	4	5.68993	1.98997	4
	17.25	0	0	4	-0.60025	1.95811	4	0.00348283	1.35007	4	0.0977314	0.778727	4	0.813261	0.755231	4	2.05983	0.982893	4	3.07762	0.943872	4	5.3047	1.97937	4
	18	0	0	4	-0.120198	1.6043	4	-0.257982	1.03899	4	0.542154	0.498668	4	1.03167	0.77901	4	2.42575	0.604414	4	3.75225	1.15583	4	5.18268	2.02122	4
	18.75	0	0	4	-0.100045	1.51852	4	0.11967	1.19663	4	0.871721	1.28286	4	1.2893	0.838399	4	1.99196	0.737707	4	3.5155	1.75233	4	6.00169	1.52378	4
	19.5	0	0	4	-0.942156	0.994892	4	-0.90284	1.10165	4	-0.13609	2.34898	4	-0.0795821	1.80773	4	1.05352	1.38047	4	2.65386	1.87752	4	5.17722	1.78316	4
	20.25	0	0	4	0.400349	2.05525	4	0.270494	2.12702	4	-0.00620446	1.39465	4	1.29574	1.64262	4	2.97729	1.99548	4	3.38683	1.25827	4	6.13126	2.59554	4
	21	0	0	4	-0.325612	2.22279	4	0.236005	1.96396	4	-0.0424392	0.970823	4	0.677178	1.89447	4	2.32373	0.640478	4	2.65138	1.6969	4	5.42885	2.17943	4
	21.75	0	0	4	-0.499955	1.83306	4	-0.256666	1.35757	4	0.0978692	1.94618	4	0.972851	1.18578	4	2.2166	1.24108	4	3.4303	1.65677	4	4.53454	1.81656	4
	22.5	0	0	4	-0.578022	1.86473	4	-0.0562229	2.32977	4	-0.0340375	2.34338	4	1.03876	2.27528	4	1.52309	1.65495	4	3.12724	1.70187	4	5.05682	1.64882	4
	23.25	0	0	4	-0.248307	0.838996	4	-0.304754	0.933214	4	-0.637	1.37868	4	0.57397	1.10452	4	1.42885	2.12935	4	2.3583	2.37402	4	5.44651	1.55516	4
	24	0	0	4	0.680269	1.4523	4	0.0204674	1.9739	4	0.34411	1.65893	4	1.41377	1.31647	4	1.73406	2.28219	4	2.95682	2.29227	4	6.41866	2.71929	4
	24.75	0	0	4	-0.321666	2.88148	4	-1.03982	2.99641	4	-0.546701	1.1161	4	0.632666	1.77972	4	0.424227	0.833877	4	2.36465	1.2224	4	5.48755	1.10542	4
	25.5	0	0	4	-0.859105	1.21931	4	-0.771852	0.718794	4	-0.452556	0.350727	4	-0.0141007	1.23342	4	1.94389	0.939424	4	2.87479	1.60405	4	5.46973	1.64535	4
	26.25	0	0	4	-1.19243	1.29137	4	-0.247359	1.56824	4	-0.310511	1.26336	4	-0.0369307	1.44426	4	0.99038	1.86866	4	3.01429	1.89441	4	3.94922	2.46023	4
	27	0	0	4	-1.74941	1.33808	4	-1.24954	1.5416	4	-2.19672	0.655868	4	0.347228	2.01899	4	-0.143566	0.887583	4	1.10882	1.25549	4	3.76678	1.94836	4
	27.75	0	0	4	0.493132	2.37758	4	0.280168	2.64293	4	0.198729	2.83925	4	1.18568	2.48147	4	2.34878	3.85626	4	3.39293	3.81278	4	5.60179	3.62322	4
	28.5	0	0	4	0.21679	1.55339	4	-0.129105	0.689475	4	0.0690598	1.4468	4	0.600709	1.66446	4	2.37529	1.18697	4	3.9217	1.80743	4	6.19586	1.72968	4
	29.25	0	0	4	-0.533117	1.75985	4	-1.46877	2.29517	4	-2.1097	2.3433	4	0.214657	1.29172	4	0.75996	1.91792	4	2.77001	1.33411	4	4.58847	1.86624	4
	30	0	0	4	-1.44989	1.79857	4	-0.239796	1.94192	4	-0.690588	1.87313	4	0.501656	1.37955	4	1.38878	2.10829	4	2.91254	0.755537	4	4.11048	2.75769	4
	30.75	0	0	4	0.466986	1.19359	4	-0.025817	1.44662	4	-0.0343012	0.773489	4	0.763928	0.840527	4	1.56765	0.670928	4	2.59033	1.90895	4	5.17253	2.60619	4
	31.5	0	0	4	0.111453	1.58033	4	-0.197656	1.90594	4	-0.05991	1.08527	4	1.04796	2.24281	4	1.73477	1.22516	4	3.03829	0.976451	4	5.1897	2.18716	4
	32.25	0	0	4	1.48866	1.79226	4	1.15075	1.2749	4	0.321195	0.803473	4	1.82948	1.95976	4	2.42045	1.84544	4	4.50115	1.46317	4	6.81435	3.27321	4
	33	0	0	4	-0.650369	1.40786	4	-0.109924	2.47483	4	-1.10068	0.898899	4	-0.677055	2.65918	4	-0.111182	2.02332	4	1.76858	3.1817	4	3.35193	3.54343	4
	33.75	0	0	4	-0.726514	3.49871	4	-0.356147	1.34011	4	-1.31763	1.33594	4	1.01409	0.691612	4	4.7812	3.70238	4	8.86203	5.26265	4	14.9409	9.58153	4
	S.Fig. 3c - ARR3 recruitment APLNR(K235)-cpGFP
	time (min)	vehicle			0,1 nM Apelin			1 nM Apelin			3 nM Apelin			10 nM Apelin			30 nM Apelin			100 nM Apelin			1 µM Apelin
	X	Mean	StD	N	Mean	StD	N	Mean	StD	N	Mean	StD	N	Mean	StD	N	Mean	StD	N	Mean	StD	N	Mean	StD	N
	0	0	0	4	-0.121925	0.495928	4	0.12145	0.487331	4	-0.326107	0.709633	4	-0.178181	0.750208	4	0.0789552	0.675398	4	0.11508	0.420605	4	1.05144	1.01895	4
	0.75	0	0	4	-0.00956257	0.471206	4	-0.105568	0.266289	4	0.0355184	0.321274	4	-0.19363	0.259804	4	-0.4708	0.166255	4	-0.270038	0.386934	4	-0.00397181	0.251834	4
	1.5	0	0	4	-0.15982	0.210804	4	-0.241889	0.38544	4	-0.166135	0.578554	4	-0.202973	0.266352	4	-0.286779	0.224687	4	-0.380443	0.378945	4	0.00733009	0.430802	4
	2.25	0	0	4	0.291307	0.305521	4	0.226007	0.0971828	4	0.456723	0.424113	4	0.574785	0.267792	4	0.678624	0.374815	4	0.535401	0.230204	4	0.64321	0.325089	4
	3	0	0	4	0.92938	0.527886	4	0.979057	0.47723	4	1.40822	0.846652	4	2.38817	0.727539	4	3.07849	0.822002	4	3.94048	1.42227	4	5.04974	1.84491	4
	3.75	0	0	4	0.120371	0.995514	4	0.484457	1.06381	4	1.04446	0.837596	4	1.94216	1.05501	4	2.31088	0.664426	4	4.197	1.22719	4	5.42961	1.27661	4
	4.5	0	0	4	0.0270305	0.364639	4	0.728256	0.572329	4	1.04699	1.0239	4	2.35375	0.373317	4	2.65908	0.725781	4	4.70002	1.60023	4	6.42322	1.63437	4
	5.25	0	0	4	-0.173343	0.895035	4	0.965159	1.15807	4	0.917054	1.25185	4	1.8576	1.00319	4	2.68641	0.28872	4	4.254	1.1339	4	6.53307	2.40524	4
	6	0	0	4	-0.113284	0.778408	4	0.932209	0.403846	4	1.07999	0.40688	4	1.73519	0.497694	4	3.01854	0.701211	4	4.24904	2.36136	4	6.64386	2.07068	4
	6.75	0	0	4	0.186446	1.10286	4	0.818879	0.934076	4	1.02596	0.992981	4	2.27169	0.987023	4	2.73638	0.639569	4	4.83855	1.55127	4	6.74223	1.53646	4
	7.5	0	0	4	0.18534	0.412	4	0.529594	0.416207	4	0.991625	0.836041	4	2.34408	0.404713	4	3.46803	0.109682	4	5.30319	1.64977	4	7.51679	2.23229	4
	8.25	0	0	4	0.11967	0.668538	4	0.365601	0.793925	4	1.04974	1.48344	4	2.11676	0.785847	4	2.70467	0.924429	4	4.3165	1.57557	4	7.04578	2.36722	4
	9	0	0	4	-0.178137	1.2919	4	0.794538	1.34798	4	1.55862	1.3769	4	2.28708	1.12304	4	2.94176	1.4093	4	4.65236	1.55741	4	7.16463	2.27046	4
	9.75	0	0	4	-0.147852	0.537362	4	0.5803	0.637658	4	0.735542	0.774647	4	1.54856	0.65146	4	2.89889	0.965272	4	4.51813	2.43144	4	7.07772	3.15744	4
	10.5	0	0	4	-0.176594	0.290044	4	0.0610166	1.27559	4	0.897705	1.42085	4	1.87835	1.21688	4	2.59674	0.605414	4	4.45336	1.41904	4	7.36768	1.88942	4
	11.25	0	0	4	0.0806639	0.774475	4	0.751194	0.701182	4	0.700107	0.931095	4	1.75279	0.748872	4	2.59617	0.71106	4	4.69141	1.57873	4	7.58755	2.34763	4
	12	0	0	4	-0.266792	1.29524	4	0.376969	1.96394	4	0.588279	1.87886	4	1.599	1.96616	4	2.28291	1.53628	4	4.34967	1.53752	4	7.91356	2.50075	4
	12.75	0	0	4	-0.430754	0.674075	4	0.308264	0.947939	4	0.31137	1.23037	4	1.57096	0.979209	4	2.79134	1.19262	4	4.8106	2.22471	4	7.23547	3.00393	4
	13.5	0	0	4	-0.245209	1.0272	4	0.0656095	0.829608	4	0.742456	0.616724	4	1.55778	1.18652	4	2.89309	0.571237	4	4.42342	2.02885	4	7.24969	2.84917	4
	14.25	0	0	4	-0.240829	0.570987	4	0.823614	1.07214	4	0.716976	1.22782	4	2.06948	0.990642	4	2.68558	1.14963	4	5.09311	1.20477	4	7.67715	1.88888	4
	15	0	0	4	0.101133	1.06013	4	0.85982	1.07197	4	0.944551	1.75113	4	1.75359	1.12476	4	2.03625	1.44219	4	4.59419	2.1045	4	7.63893	2.35029	4
	15.75	0	0	4	-0.642268	0.739999	4	0.443787	1.35344	4	0.939991	1.1445	4	1.57929	0.695025	4	2.53027	0.628287	4	4.15789	1.94815	4	7.23023	3.21115	4
	16.5	0	0	4	-1.84417	0.684957	4	-0.109893	1.28783	4	-0.192365	0.749442	4	1.22304	0.997913	4	1.64109	0.94248	4	4.08963	2.27201	4	7.0863	2.94315	4
	17.25	0	0	4	-0.732211	0.407562	4	0.285105	1.07081	4	0.322153	1.26567	4	0.604849	1.18978	4	1.85906	1.07145	4	3.64477	2.82871	4	7.03256	3.76823	4
	18	0	0	4	-0.617287	0.610093	4	0.241701	0.693214	4	0.17549	1.04461	4	1.24509	1.53185	4	1.05501	2.0316	4	3.36327	3.47886	4	8.13661	3.86401	4
	18.75	0	0	4	-1.00479	0.991942	4	0.639073	1.59478	4	-0.918149	1.38553	4	1.08854	0.856719	4	2.42774	1.40747	4	4.27961	2.03458	4	6.91633	3.32223	4
	19.5	0	0	4	-0.173201	1.16134	4	-0.254977	1.03686	4	0.215695	0.919458	4	1.27461	0.67439	4	1.68432	1.64551	4	3.91234	1.59323	4	7.61811	3.26827	4
	20.25	0	0	4	-0.00100452	0.660484	4	0.62629	1.37789	4	0.986102	1.5198	4	1.58872	1.38786	4	2.58106	2.44865	4	4.72909	2.75632	4	8.44697	3.16511	4
	21	0	0	4	-1.19467	1.17216	4	-0.552261	0.777816	4	0.360459	0.967867	4	-0.451953	1.92786	4	1.5965	1.22599	4	3.22294	2.12954	4	7.64519	3.91233	4
	21.75	0	0	4	-0.1952	3.17525	4	0.569101	1.76882	4	1.16775	2.42387	4	1.59976	1.94435	4	2.01671	2.16972	4	4.84844	2.41238	4	8.67067	2.76898	4
	22.5	0	0	4	-1.51592	0.844898	4	-0.668429	1.68374	4	-0.43038	1.13086	4	0.20107	0.427217	4	1.25225	1.49117	4	2.1941	3.41155	4	6.84312	4.13677	4
	23.25	0	0	4	-0.690028	1.71512	4	-1.24696	0.974424	4	-0.461801	1.28576	4	0.0320722	1.73759	4	1.1713	1.64633	4	2.86351	3.27322	4	7.77082	3.6307	4
	24	0	0	4	0.560367	0.784541	4	0.126474	1.3332	4	0.15102	1.38901	4	1.58346	1.37137	4	2.3658	0.53746	4	4.61474	2.99419	4	8.57167	3.5424	4
	24.75	0	0	4	-0.322662	1.65755	4	-0.438836	0.616943	4	-0.31188	1.32679	4	0.272134	0.997951	4	1.91025	1.92374	4	3.30208	3.07943	4	7.40203	3.93097	4
	25.5	0	0	4	-2.08938	1.8701	4	-1.0029	0.455104	4	-1.2479	0.692646	4	-0.152482	0.888752	4	0.270099	1.66637	4	2.729	2.14917	4	5.98475	4.96582	4
	26.25	0	0	4	-0.334525	1.6132	4	-0.287502	2.0329	4	-1.05772	1.4134	4	-0.087594	1.68968	4	0.463693	2.20973	4	2.52835	3.38713	4	6.01104	5.54027	4
	27	0	0	4	-0.435507	1.05553	4	-1.16905	1.17071	4	-0.268134	2.65356	4	0.511403	1.43414	4	0.0882522	2.86746	4	3.19903	3.65319	4	6.96052	3.80427	4
	27.75	0	0	4	-1.51981	1.52287	4	-1.17606	1.27909	4	-1.17058	1.79895	4	-0.676105	1.90409	4	-0.201225	1.90118	4	2.83312	2.69225	4	6.61902	3.95667	4
	28.5	0	0	4	-0.641445	1.51387	4	-1.30672	1.67387	4	-0.188273	0.901463	4	1.05936	2.03058	4	1.75452	1.85806	4	3.26722	3.26322	4	6.80467	3.29186	4
	29.25	0	0	4	-2.00721	1.63148	4	-1.35255	1.25031	4	-2.3312	1.78044	4	0.367107	2.10158	4	1.10999	1.02426	4	4.06255	2.26947	4	5.54388	3.77321	4
	30	0	0	4	-1.18637	1.66662	4	-1.65756	2.41619	4	0.398993	1.75334	4	-1.42388	0.32628	4	-0.139307	1.71517	4	3.10982	3.02777	4	6.74691	3.93041	4
	30.75	0	0	4	-0.581964	0.361267	4	-0.744641	0.554137	4	-1.37475	0.353755	4	0.138661	1.94765	4	0.22144	1.43493	4	2.37018	1.94055	4	8.08867	3.67607	4
	31.5	0	0	4	0.689938	1.71036	4	-0.295492	3.70568	4	1.17855	3.05795	4	1.24951	2.3556	4	1.11099	2.13452	4	4.02164	3.42053	4	8.69707	2.38087	4
	32.25	0	0	4	-1.02053	1.34845	4	-0.701697	2.21514	4	-1.00853	1.81581	4	-0.73698	2.74514	4	0.702223	2.65303	4	2.54723	4.25816	4	6.159	4.91193	4
	33	0	0	4	-1.78658	1.20263	4	-0.990695	1.1516	4	-2.58677	1.11248	4	-1.66674	1.32495	4	-0.815494	0.68233	4	1.24415	3.59174	4	5.20945	2.87982	4
	33.75	0	0	4	-0.726514	3.49871	4	-0.356147	1.34011	4	-1.31763	1.33594	4	1.01409	0.691612	4	4.7812	3.70238	4	8.86203	5.26265	4	14.9409	9.58153	4

[truncated: 1 more sheets: S.Fig. 4]
